# Supplementary material for: Diethyl {[5-(2,4-dichloro­phen­yl)-1,3,4-thia­diazol-2-ylamino](4-methoxy­phenyl)methyl}­phospho­nate
Source: Acta Crystallogr Sect E Struct Rep Online. 2009 Apr 8;65(Pt 5):o983. doi: 10.1107/S1600536809012471 (PMC2977678; doi:10.1107/S1600536809012471)
Supplement: Supplementary file 2 [file e-65-0o983-Isup2.hkl]

# 
# h,k,l, Fc-squared, Fo-squared, sigma(Fo-squared) and status flag 
# 
data_I
_shelx_title ' X in P-1' 
_shelx_refln_list_code          4 
_shelx_F_calc_maximum      170.53 
_exptl_crystal_F_000       520.00 
_reflns_d_resolution_high  0.8325 
 
loop_ 
 _symmetry_equiv_pos_as_xyz 
 'x, y, z' 
 '-x, -y, -z' 
 
_cell_length_a     9.7100 
_cell_length_b    11.8250 
_cell_length_c    11.8450 
_cell_angle_alpha  98.740 
_cell_angle_beta  112.160 
_cell_angle_gamma 103.050 
 
_shelx_F_squared_multiplier     1.000 
 
loop_ 
 _refln_index_h 
 _refln_index_k 
 _refln_index_l 
 _refln_F_squared_calc 
 _refln_F_squared_meas 
 _refln_F_squared_sigma 
 _refln_observed_status 
   1   0   0     2730.46     3366.49     38.87 o 
   2   0   0     2478.94     2535.04     46.74 o 
   3   0   0      117.29      133.85      5.11 o 
   4   0   0      151.67      123.40      4.05 o 
   5   0   0      201.20      313.29      7.19 o 
   6   0   0      293.32      289.48      8.54 o 
   7   0   0      265.48      333.97     10.48 o 
   8   0   0        8.57       18.85      5.18 o 
   9   0   0       26.91       26.54      6.27 o 
  10   0   0        0.07        0.00      6.71 o 
 -10   1   0        0.72        6.89      6.07 o 
  -9   1   0        0.12        3.56      4.98 o 
  -8   1   0        9.62       13.77      4.77 o 
  -7   1   0      107.01      117.83      6.64 o 
  -6   1   0     2273.38     2512.62     20.80 o 
  -5   1   0     1562.16     1426.63     13.72 o 
  -4   1   0       30.12       34.08      2.42 o 
  -3   1   0      832.91      862.45      9.66 o 
  -2   1   0     2612.97     2606.72     55.52 o 
  -1   1   0     1874.93     2076.28     33.88 o 
   0   1   0      461.85      596.55      2.43 o 
   1   1   0     2563.20     2734.41     39.62 o 
   2   1   0        5.95        0.16      1.24 o 
   3   1   0       69.09       84.96      2.96 o 
   4   1   0      186.81      240.88      5.59 o 
   5   1   0       18.06       29.14      3.49 o 
   6   1   0     1333.82     1341.55     16.19 o 
   7   1   0       97.19       97.41      6.91 o 
   8   1   0       44.94       37.92      6.41 o 
   9   1   0        5.97       14.11      6.52 o 
  10   1   0       10.26       24.24      7.28 o 
 -10   2   0       28.32       30.03      7.00 o 
  -9   2   0       17.92       19.88      6.01 o 
  -8   2   0       64.01       67.12      6.43 o 
  -7   2   0       21.42       20.14      4.67 o 
  -6   2   0      792.64      779.24     11.99 o 
  -5   2   0      240.33      294.54      6.77 o 
  -4   2   0      162.88      164.97      4.72 o 
  -3   2   0        1.94        2.20      1.60 o 
  -2   2   0     5638.34     5803.82     78.27 o 
  -1   2   0      454.93      605.38      5.07 o 
   0   2   0     4921.75     4957.51     39.66 o 
   1   2   0     5519.20     5496.96     66.40 o 
   2   2   0     3194.16     3311.40     61.02 o 
   3   2   0        7.79       19.93      2.11 o 
   4   2   0      243.08      240.99      5.88 o 
   5   2   0       30.56       51.72      3.66 o 
   6   2   0       38.77       53.44      4.83 o 
   7   2   0      405.14      425.23     12.09 o 
   8   2   0       28.64       42.65      6.51 o 
   9   2   0        3.40        1.47      5.70 o 
 -10   3   0       16.67       23.26      6.95 o 
  -9   3   0       34.90       34.86      6.79 o 
  -8   3   0        9.12        4.78      5.44 o 
  -7   3   0       75.60       85.86      6.61 o 
  -6   3   0        0.85        0.87      3.45 o 
  -5   3   0      810.63      835.48     11.14 o 
  -4   3   0     2849.50     3094.56     18.80 o 
  -3   3   0     5780.56     5307.75     92.49 o 
  -2   3   0     2100.43     2100.37     11.94 o 
  -1   3   0     4717.97     4749.27     66.18 o 
   0   3   0     6552.85     1546.35   3133.90 o 
   1   3   0     1838.03     1788.01     10.47 o 
   2   3   0      728.98      686.36      1.43 o 
   3   3   0      490.33      523.13      7.54 o 
   4   3   0       54.11       69.33      3.82 o 
   5   3   0       99.11      101.71      5.06 o 
   6   3   0       17.59       16.32      3.68 o 
   7   3   0      525.39      537.25     13.79 o 
   8   3   0      368.95      356.24     13.14 o 
   9   3   0       38.56       29.03      7.70 o 
 -10   4   0       62.38       67.35      8.38 o 
  -9   4   0       75.00       64.62      7.75 o 
  -8   4   0      139.52      130.32      8.76 o 
  -7   4   0      418.36      417.21     11.44 o 
  -6   4   0       44.60       21.00      4.16 o 
  -5   4   0     1097.36     1058.20     13.15 o 
  -4   4   0      556.76      412.24     10.09 o 
  -3   4   0      516.14      438.75      9.03 o 
  -2   4   0      200.19      225.44      4.53 o 
  -1   4   0     1161.53     1155.07      9.53 o 
   0   4   0       68.18       93.66      2.07 o 
   1   4   0     3482.81     3468.69     69.00 o 
   2   4   0     5607.05     5439.97     94.92 o 
   3   4   0     1285.65     1356.23     12.67 o 
   4   4   0       29.49       53.03      3.81 o 
   5   4   0       17.14       14.95      3.60 o 
   6   4   0       62.99       37.52      5.03 o 
   7   4   0      126.42      105.66      7.89 o 
   8   4   0        0.49        4.67      6.09 o 
 -10   5   0       23.97       21.03      7.08 o 
  -9   5   0        0.08        4.82      6.65 o 
  -8   5   0       83.46       53.24      7.17 o 
  -7   5   0      133.04      144.28      7.87 o 
  -6   5   0       34.54        2.82      5.13 o 
  -5   5   0      345.06      400.52      9.04 o 
  -4   5   0      540.11      507.09      9.22 o 
  -3   5   0     2638.72     2744.75     17.09 o 
  -2   5   0      555.98      548.22      7.36 o 
  -1   5   0        1.88       14.09      1.73 o 
   0   5   0      649.53      725.58     20.72 o 
   1   5   0      629.16      708.59      2.01 o 
   2   5   0       93.51       84.96      3.90 o 
   3   5   0      369.28      356.91      7.51 o 
   4   5   0        0.17        5.97      3.08 o 
   5   5   0       36.72       45.37      4.59 o 
   6   5   0       82.33       68.28      6.41 o 
   7   5   0      115.01       95.08      8.06 o 
   8   5   0      245.32      221.39     11.54 o 
 -10   6   0        5.97        6.64      6.64 o 
  -9   6   0      151.60      152.70     10.54 o 
  -8   6   0       47.23       34.50      7.21 o 
  -7   6   0      102.90      106.58      6.94 o 
  -6   6   0        0.04        1.46      3.61 o 
  -5   6   0       58.09       51.87      4.16 o 
  -4   6   0       10.51       18.13      3.18 o 
  -3   6   0       92.51       78.86      4.10 o 
  -2   6   0       56.44       65.87      3.31 o 
  -1   6   0      227.67      216.60      5.22 o 
   0   6   0       35.96       34.93      3.44 o 
   1   6   0     2416.17     2474.15     16.98 o 
   2   6   0      449.18      484.13      8.64 o 
   3   6   0      593.19      557.27     10.15 o 
   4   6   0      374.26      392.67      9.43 o 
   5   6   0       16.99       31.12      4.58 o 
   6   6   0        6.28        3.74      4.43 o 
   7   6   0        1.99        9.42      5.22 o 
 -10   7   0       20.23       13.22      7.31 o 
  -9   7   0      114.90       88.65      9.32 o 
  -8   7   0      111.49       99.53      8.40 o 
  -7   7   0        3.11        6.01      4.89 o 
  -6   7   0        1.07        3.93      3.93 o 
  -5   7   0      137.39      105.57      5.52 o 
  -4   7   0       48.06       35.80      3.69 o 
  -3   7   0     2012.48     1641.57     17.54 o 
  -2   7   0      523.08      468.64      8.36 o 
  -1   7   0      338.92      267.43      6.36 o 
   0   7   0       58.59       49.98     30.51 o 
   1   7   0       23.10       35.09      3.49 o 
   2   7   0       35.96       45.90      3.74 o 
   3   7   0       44.74       52.64      4.26 o 
   4   7   0       54.13       45.46      4.74 o 
   5   7   0       13.33       18.22      4.70 o 
   6   7   0        4.01        6.62      4.93 o 
   7   7   0        8.18        0.97      5.78 o 
 -10   8   0        0.62        6.63      7.02 o 
  -9   8   0       80.82       58.19      8.43 o 
  -8   8   0       39.38       42.62      6.94 o 
  -7   8   0        1.40        1.61      4.74 o 
  -6   8   0       38.66       38.38      4.81 o 
  -5   8   0       41.26       27.99      4.38 o 
  -4   8   0       22.77       16.91      3.60 o 
  -3   8   0      370.49      330.98      8.20 o 
  -2   8   0      106.10       83.82      4.59 o 
  -1   8   0      260.58      270.40      7.24 o 
   0   8   0        7.95        4.20      1.94 o 
   1   8   0       26.63       36.40      3.68 o 
   2   8   0        1.25        1.42      2.82 o 
   3   8   0       25.89       41.51      4.18 o 
   4   8   0      217.63      247.68      9.13 o 
   5   8   0      226.36      225.11      9.52 o 
   6   8   0       13.57       13.83      5.07 o 
 -10   9   0        0.47       15.33      6.37 o 
  -9   9   0       12.96       10.78      6.18 o 
  -8   9   0        9.45        3.57      5.47 o 
  -7   9   0       39.30       25.38      5.58 o 
  -6   9   0       19.21       19.74      4.66 o 
  -5   9   0        0.48        0.22      4.21 o 
  -4   9   0        4.22       12.22      3.92 o 
  -3   9   0       97.35      122.55      5.81 o 
  -2   9   0      468.75      468.41     10.21 o 
  -1   9   0      850.76      825.61     12.72 o 
   0   9   0       15.23        8.80      7.89 o 
   1   9   0       13.85        1.71      3.06 o 
   2   9   0       68.40       59.71      4.12 o 
   3   9   0       44.59       35.52      5.30 o 
   4   9   0        2.01        4.15      4.83 o 
   5   9   0        4.42        4.39      5.70 o 
  -9  10   0        0.12        4.88      5.81 o 
  -8  10   0       32.23       30.18      6.37 o 
  -7  10   0       38.52       47.70      5.99 o 
  -6  10   0        0.00        2.08      4.66 o 
  -5  10   0        2.28        1.40      4.33 o 
  -4  10   0       79.03       81.60      5.72 o 
  -3  10   0        3.71        4.90      3.74 o 
  -2  10   0        6.81        9.96      3.98 o 
  -1  10   0       76.24       70.35      5.58 o 
   0  10   0       39.52       17.34     15.78 o 
   1  10   0        0.01        3.27      3.50 o 
   2  10   0        0.53        3.76      3.95 o 
   3  10   0        1.85        4.42      4.42 o 
   4  10   0       84.79       74.08      7.16 o 
  -9  11   0        4.18        4.93      6.77 o 
  -8  11   0        9.09       13.85      5.61 o 
  -7  11   0       55.17       45.39      6.74 o 
  -6  11   0       19.90       30.65      4.95 o 
  -5  11   0       74.72       61.46      6.35 o 
  -4  11   0       19.52       20.94      5.11 o 
  -3  11   0        0.10        1.18      4.10 o 
  -2  11   0       92.77       80.86      6.38 o 
  -1  11   0      201.41      215.26      8.96 o 
   0  11   0       16.20       18.62      5.30 o 
   1  11   0        7.94        8.82      4.22 o 
   2  11   0        3.92        1.58      4.44 o 
   3  11   0        7.31        2.24      4.91 o 
  -8  12   0        0.27       12.14      4.99 o 
  -7  12   0       16.74        8.60      6.23 o 
  -6  12   0        9.69       16.88      6.06 o 
  -5  12   0       15.78       25.51      5.33 o 
  -4  12   0        1.05        4.94      4.94 o 
  -3  12   0        3.70        4.76      4.44 o 
  -2  12   0        0.05        1.05      3.83 o 
  -1  12   0       31.12       20.64      5.58 o 
   0  12   0        0.03        3.56      3.56 o 
   1  12   0        0.96        4.85      4.85 o 
   2  12   0        0.46        1.70      4.55 o 
  -6  13   0        3.28        1.96      5.21 o 
  -5  13   0        3.23       13.12      4.54 o 
  -4  13   0       32.09       32.85      5.90 o 
  -3  13   0        4.89        7.65      4.69 o 
  -2  13   0        3.91        2.33      4.78 o 
  -1  13   0        5.67       18.80      4.85 o 
   0  13   0       34.49       34.96      4.53 o 
  -4  14   0       14.92       22.51      5.80 o 
  -3  14   0        2.67        3.85      5.45 o 
   2 -14   1        6.31       17.67      7.78 o 
   3 -14   1        0.01       13.96      6.57 o 
   4 -14   1        0.00        0.47      7.35 o 
  -1 -13   1        0.17        2.21      6.09 o 
   0 -13   1        0.08        1.21      4.41 o 
   1 -13   1        0.12       10.24      6.20 o 
   2 -13   1       13.26        6.35      7.00 o 
   3 -13   1        0.02        1.62      6.68 o 
   4 -13   1       10.35        5.48      7.19 o 
   5 -13   1        2.33        4.05      7.87 o 
   6 -13   1       44.65       45.65      9.41 o 
  -2 -12   1       24.89       19.17      6.45 o 
  -1 -12   1        0.04        5.93      5.93 o 
   0 -12   1       51.63       66.10      5.60 o 
   1 -12   1        0.11        1.39      6.08 o 
   2 -12   1       29.19       49.01      7.39 o 
   3 -12   1        0.00        2.83      5.67 o 
   4 -12   1        2.66        6.72      6.98 o 
   5 -12   1        7.64       10.85      6.86 o 
   6 -12   1        0.90       10.17      6.40 o 
   7 -12   1        1.75        2.47      8.27 o 
  -4 -11   1       92.10       91.55      7.65 o 
  -3 -11   1       17.80       18.32      5.85 o 
  -2 -11   1       14.40       22.83      5.12 o 
  -1 -11   1       29.82       34.39      6.08 o 
   0 -11   1       65.28       72.74      5.28 o 
   1 -11   1       66.72       76.89      7.32 o 
   2 -11   1       16.12       10.47      5.85 o 
   3 -11   1       93.30      126.63      9.08 o 
   4 -11   1        6.43        9.77      5.76 o 
   5 -11   1       15.05       16.39      6.60 o 
   6 -11   1        9.43       11.15      6.77 o 
   7 -11   1        0.48        6.79      8.10 o 
   8 -11   1       14.65       17.46      9.21 o 
  -5 -10   1        1.41        5.42      5.42 o 
  -4 -10   1       44.07       43.02      6.18 o 
  -3 -10   1      118.82      128.36      8.04 o 
  -2 -10   1       96.12       82.92      4.57 o 
  -1 -10   1        0.54        1.74      4.38 o 
   0 -10   1       10.06       14.82      3.67 o 
   1 -10   1       25.63       26.40      5.18 o 
   2 -10   1      392.11      373.36     11.85 o 
   3 -10   1      192.92      259.30      9.95 o 
   4 -10   1        4.47        7.61      5.93 o 
   5 -10   1       68.06       68.51      7.83 o 
   6 -10   1       10.88        8.53      5.92 o 
   7 -10   1        7.79       19.77      6.86 o 
   8 -10   1        0.04       11.94      6.76 o 
   9 -10   1       53.77       60.33     10.93 o 
  -6  -9   1       14.21       10.82      5.77 o 
  -5  -9   1        3.28        5.49      5.19 o 
  -4  -9   1      126.19      111.86      7.37 o 
  -3  -9   1      236.85      236.11      9.22 o 
  -2  -9   1        0.07        6.28      3.54 o 
  -1  -9   1        3.17        3.11      3.68 o 
   0  -9   1      594.31      620.17      8.86 o 
   1  -9   1        6.78        0.81      3.94 o 
   2  -9   1      110.24       55.19      7.67 o 
   3  -9   1      290.12      295.48      9.77 o 
   4  -9   1      497.01      512.85     13.14 o 
   5  -9   1       89.12       73.23      7.05 o 
   6  -9   1        1.79        0.97      5.71 o 
   7  -9   1        1.98        3.76      6.47 o 
   8  -9   1       36.36       49.04      8.85 o 
   9  -9   1       32.78       50.89      9.55 o 
  -6  -8   1       33.42       31.59      5.50 o 
  -5  -8   1       38.39       38.11      5.44 o 
  -4  -8   1        0.04        2.92      4.03 o 
  -3  -8   1      129.87       99.69      6.22 o 
  -2  -8   1       50.94       57.44      4.99 o 
  -1  -8   1      163.28      180.63      6.81 o 
   0  -8   1       61.14       70.51      3.57 o 
   1  -8   1       74.46       88.01      5.01 o 
   2  -8   1      243.72      287.83      8.31 o 
   3  -8   1      255.64      291.85      8.92 o 
   4  -8   1       83.95       72.95      5.54 o 
   5  -8   1       29.29        0.66      5.62 o 
   6  -8   1       14.42       10.30      5.87 o 
   7  -8   1       58.39       83.54      8.68 o 
   8  -8   1        5.49       15.91      6.36 o 
   9  -8   1       68.29       47.43     10.25 o 
  10  -8   1       20.27        6.02     10.38 o 
  -7  -7   1       87.54       73.52      7.25 o 
  -6  -7   1       53.09       48.71      6.00 o 
  -5  -7   1        4.85        6.36      4.51 o 
  -4  -7   1        0.15        1.55      3.51 o 
  -3  -7   1      451.68      413.94      9.54 o 
  -2  -7   1     1608.17     1594.50     15.88 o 
  -1  -7   1      786.02      873.21     11.57 o 
   0  -7   1       81.66       45.52      3.63 o 
   1  -7   1      197.76      222.48      6.34 o 
   2  -7   1       30.57        6.99      4.36 o 
   3  -7   1      340.23      335.78      8.67 o 
   4  -7   1       10.00       15.85      3.85 o 
   5  -7   1      247.18      253.95      8.70 o 
   6  -7   1      280.69      261.80      9.98 o 
   7  -7   1      297.05      237.83     11.45 o 
   8  -7   1        5.07       25.19      6.77 o 
   9  -7   1        4.25        7.54      7.73 o 
  10  -7   1        1.75        7.14      8.60 o 
  -8  -6   1      100.62      101.35      8.65 o 
  -7  -6   1      101.36      108.81      7.65 o 
  -6  -6   1        2.36        4.36      4.10 o 
  -5  -6   1      355.96      354.42      9.65 o 
  -4  -6   1       35.63       25.58      3.58 o 
  -3  -6   1       56.99       74.07      4.48 o 
  -2  -6   1       42.91       30.63      3.22 o 
  -1  -6   1       45.39       36.33      3.07 o 
   0  -6   1      661.91      547.45      8.42 o 
   1  -6   1     2555.52     2945.33     18.53 o 
   2  -6   1     1440.71     1632.97     14.23 o 
   3  -6   1      369.67      345.23      7.69 o 
   4  -6   1     1003.49     1003.93     13.01 o 
   5  -6   1      356.01      342.80      9.40 o 
   6  -6   1        7.60       13.10      4.52 o 
   7  -6   1       68.80       67.82      7.38 o 
   8  -6   1       72.01       73.34      8.40 o 
   9  -6   1        7.04        6.93      6.93 o 
  10  -6   1        1.97        1.89      7.43 o 
  -8  -5   1        3.08        0.94      6.13 o 
  -7  -5   1       52.69       42.54      5.44 o 
  -6  -5   1      271.39      261.49      9.44 o 
  -5  -5   1       70.53       66.95      5.01 o 
  -4  -5   1        6.26        1.72      2.55 o 
  -3  -5   1      326.33      334.02      6.83 o 
  -2  -5   1      242.56      226.29      5.34 o 
  -1  -5   1     2154.13     2113.55     13.97 o 
   0  -5   1     1756.72     1913.84     43.32 o 
   1  -5   1      231.79      196.46      4.75 o 
   2  -5   1     1304.52     1572.61     12.68 o 
   3  -5   1      365.82      365.13      7.25 o 
   4  -5   1      119.13      144.84      5.42 o 
   5  -5   1     1229.87     1131.55     14.31 o 
   6  -5   1      947.63      932.13     14.64 o 
   7  -5   1      417.74      393.32     12.27 o 
   8  -5   1      192.87      226.45     10.72 o 
   9  -5   1        0.01       11.08      5.66 o 
  10  -5   1       11.06       12.01      7.75 o 
  -9  -4   1       10.73       13.33      6.60 o 
  -8  -4   1       14.70        7.23      5.97 o 
  -7  -4   1      137.46      132.67      7.85 o 
  -6  -4   1      611.62      586.33     12.01 o 
  -5  -4   1       42.48       43.48      3.71 o 
  -4  -4   1      364.93      322.82      7.12 o 
  -3  -4   1        8.98       13.10      2.23 o 
  -2  -4   1       36.83       29.96      2.14 o 
  -1  -4   1      209.16      229.37      4.35 o 
   0  -4   1      130.21      124.53      2.38 o 
   1  -4   1     2026.14     2389.47     13.27 o 
   2  -4   1       33.99       31.99      2.50 o 
   3  -4   1      953.68     1061.83     10.47 o 
   4  -4   1      320.88      301.91      8.17 o 
   5  -4   1     1013.80      978.60     12.69 o 
   6  -4   1      282.57      254.36      8.34 o 
   7  -4   1       36.97       44.21      5.82 o 
   8  -4   1        2.83        6.26      5.80 o 
   9  -4   1        0.04        6.32      6.32 o 
  10  -4   1        2.97        3.39      7.23 o 
  -9  -3   1       42.11       50.28      7.32 o 
  -8  -3   1       66.01       67.81      6.63 o 
  -7  -3   1       27.24       21.49      4.85 o 
  -6  -3   1        1.51       11.49      3.09 o 
  -5  -3   1       47.89       41.24      3.59 o 
  -4  -3   1      241.74      267.61      5.99 o 
  -3  -3   1      558.51      550.97      7.27 o 
  -2  -3   1      248.49      220.53      4.18 o 
  -1  -3   1      485.28      492.03      5.37 o 
   0  -3   1     6178.49     6247.97    107.42 o 
   1  -3   1    29079.99    28221.17    167.02 o 
   2  -3   1       61.23       27.31      3.80 o 
   3  -3   1      515.25      417.03      6.49 o 
   4  -3   1      192.59      167.41      6.12 o 
   5  -3   1       99.73       97.62      4.75 o 
   6  -3   1      235.43      194.68      7.18 o 
   7  -3   1      898.65      964.64     15.56 o 
   8  -3   1      109.65       97.21      7.80 o 
   9  -3   1        2.52        2.86      5.98 o 
  10  -3   1       26.87       21.30      7.68 o 
 -10  -2   1        0.38        6.90      6.90 o 
  -9  -2   1       22.10       25.66      6.06 o 
  -8  -2   1        0.70        1.65      5.28 o 
  -7  -2   1        7.10        9.76      4.58 o 
  -6  -2   1      210.76      186.33      6.61 o 
  -5  -2   1     1037.95     1123.48     12.65 o 
  -4  -2   1      858.15      728.58      8.78 o 
  -3  -2   1      241.81      315.40      5.19 o 
  -2  -2   1     4816.32     4711.06     68.00 o 
  -1  -2   1    17489.00    15868.20    106.64 o 
   0  -2   1      972.75      967.19     27.93 o 
   1  -2   1    11201.34    11045.41     92.08 o 
   2  -2   1     6360.43     6735.75     85.84 o 
   3  -2   1      472.07      441.67      5.19 o 
   4  -2   1       32.32       17.31      2.56 o 
   5  -2   1        7.71       16.71      3.34 o 
   6  -2   1      652.49      685.49     12.21 o 
   7  -2   1      585.10      634.70     13.10 o 
   8  -2   1        0.60       10.82      5.51 o 
   9  -2   1        2.28        1.44      5.83 o 
  10  -2   1        0.70        2.07      6.79 o 
 -10  -1   1       28.58       28.63      7.50 o 
  -9  -1   1        0.46        2.28      5.51 o 
  -8  -1   1      293.89      305.06     10.98 o 
  -7  -1   1       55.15       45.26      4.83 o 
  -6  -1   1       48.65       33.33      4.21 o 
  -5  -1   1      531.87      439.20      8.10 o 
  -4  -1   1       75.22      125.92      3.96 o 
  -3  -1   1       62.05      109.87      3.08 o 
  -2  -1   1      498.23      476.90      4.97 o 
  -1  -1   1      416.79      510.87      4.04 o 
   0  -1   1     1793.73      590.95    982.71 o 
   1  -1   1     5442.83     5049.29     57.30 o 
   2  -1   1     5019.92     5249.05     70.87 o 
   3  -1   1      768.66      787.71      9.27 o 
   4  -1   1     1838.21     1910.97     14.54 o 
   5  -1   1      986.53     1093.60     12.93 o 
   6  -1   1       15.43       20.75      3.58 o 
   7  -1   1      537.67      530.38     12.92 o 
   8  -1   1      294.96      331.93     11.94 o 
   9  -1   1       22.93       28.71      7.06 o 
  10  -1   1       22.16       28.74      7.29 o 
 -10   0   1        1.43        3.77      6.16 o 
  -9   0   1       35.52       51.52      6.53 o 
  -8   0   1       30.17       37.49      5.17 o 
  -7   0   1        6.39        4.26      4.30 o 
  -6   0   1        4.09        3.59      3.59 o 
  -5   0   1     1715.14     1768.65     14.82 o 
  -4   0   1      426.24      474.73      6.92 o 
  -3   0   1     2346.01     2426.50     12.85 o 
  -2   0   1        1.37        8.34      1.12 o 
  -1   0   1        1.29        2.76      0.64 o 
   0   0   1      248.08      345.29      2.88 o 
   1   0   1        2.49        2.38      0.75 o 
   2   0   1     4978.72     4850.57     68.78 o 
   3   0   1       23.12       13.10      1.95 o 
   4   0   1      347.68      373.16      7.09 o 
   5   0   1        0.03        1.77      2.76 o 
   6   0   1       55.45       50.50      4.95 o 
   7   0   1      154.80      171.53      8.17 o 
   8   0   1       98.20       92.90      7.89 o 
   9   0   1       47.94       55.54      8.03 o 
 -10   1   1       30.42       20.77      7.45 o 
  -9   1   1       33.11       32.52      6.41 o 
  -8   1   1      136.02      160.49      8.09 o 
  -7   1   1      569.38      535.55     12.00 o 
  -6   1   1      154.10      178.09      6.24 o 
  -5   1   1        7.64       11.07      2.35 o 
  -4   1   1       60.27       64.25      2.83 o 
  -3   1   1        0.11        2.39      1.38 o 
  -2   1   1     4008.17     4473.49     60.78 o 
  -1   1   1     5533.83     5337.39     55.53 o 
   0   1   1     2975.02     2945.58     32.75 o 
   1   1   1      352.18      339.53      4.01 o 
   2   1   1      972.79     1051.51      8.17 o 
   3   1   1     6191.12     6581.09     99.63 o 
   4   1   1      434.98      528.52      8.35 o 
   5   1   1       35.32       29.21      3.61 o 
   6   1   1        5.77       13.99      3.74 o 
   7   1   1       11.47        9.16      4.90 o 
   8   1   1      226.99      235.82     10.39 o 
   9   1   1       65.02       76.06      8.28 o 
 -10   2   1        3.62        7.71      6.46 o 
  -9   2   1       24.10       12.29      5.91 o 
  -8   2   1      112.22      138.12      7.50 o 
  -7   2   1      136.01      127.37      6.82 o 
  -6   2   1      532.53      459.17      9.46 o 
  -5   2   1      192.77      204.84      4.10 o 
  -4   2   1      294.70      258.72      7.49 o 
  -3   2   1     7735.95     7987.48    103.27 o 
  -2   2   1     5549.56     5704.99     76.75 o 
  -1   2   1      118.37      123.57      2.65 o 
   0   2   1     1895.68     2335.21     33.49 o 
   1   2   1     1118.05     1119.40      8.07 o 
   2   2   1       76.09      114.61      3.27 o 
   3   2   1     1143.54     1257.46     11.11 o 
   4   2   1     1543.94     1729.16     14.92 o 
   5   2   1      275.11      234.76      7.06 o 
   6   2   1       96.60       99.43      6.16 o 
   7   2   1       50.79       48.50      6.09 o 
   8   2   1       93.77      108.12      8.06 o 
   9   2   1       79.92       80.61      8.83 o 
 -11   3   1        0.61        2.12      7.63 o 
 -10   3   1       15.63        4.44      7.42 o 
  -9   3   1       10.69        9.64      6.36 o 
  -8   3   1        6.30        7.13      5.31 o 
  -7   3   1      161.92       89.76      8.10 o 
  -6   3   1      951.68     1005.92     13.48 o 
  -5   3   1        3.87        4.51      2.84 o 
  -4   3   1      918.86      936.31     12.29 o 
  -3   3   1     1328.87     1298.01     10.82 o 
  -2   3   1      316.99      337.99      5.17 o 
  -1   3   1      239.64      191.16      4.52 o 
   0   3   1     1640.86     1400.26    795.49 o 
   1   3   1      930.74     1085.40      8.87 o 
   2   3   1     2399.25     2474.24     14.59 o 
   3   3   1      710.26      779.03      9.47 o 
   4   3   1      146.32      150.11      5.25 o 
   5   3   1       77.31       71.80      4.96 o 
   6   3   1       57.10       44.23      5.23 o 
   7   3   1      120.56      141.06      8.80 o 
   8   3   1        8.16       17.39      5.61 o 
 -11   4   1       72.12       71.33      9.40 o 
 -10   4   1        0.61        1.90      6.37 o 
  -9   4   1      233.21      214.63     11.13 o 
  -8   4   1       44.93       54.62      7.11 o 
  -7   4   1      185.21      165.18      7.79 o 
  -6   4   1       71.42       59.30      4.77 o 
  -5   4   1        0.02        0.58      2.61 o 
  -4   4   1      934.24      868.09     10.36 o 
  -3   4   1      458.74      543.94      7.75 o 
  -2   4   1      507.48      525.09      6.96 o 
  -1   4   1      172.31      242.39      4.50 o 
   0   4   1      612.64      678.24      5.25 o 
   1   4   1      170.85      200.91      4.47 o 
   2   4   1      846.67      978.94     10.18 o 
   3   4   1      257.85      285.03      6.53 o 
   4   4   1     1264.54     1330.93     14.78 o 
   5   4   1      168.89      150.18      6.80 o 
   6   4   1        1.99        7.69      4.61 o 
   7   4   1       79.80       83.02      7.30 o 
   8   4   1        2.75       14.50      5.63 o 
 -11   5   1        0.39        3.49      7.73 o 
 -10   5   1        8.93       18.52      6.90 o 
  -9   5   1        1.64        3.96      6.57 o 
  -8   5   1      236.34      232.50     10.47 o 
  -7   5   1       15.62       25.25      4.98 o 
  -6   5   1        1.04        9.78      3.57 o 
  -5   5   1      247.36      341.77      8.36 o 
  -4   5   1      145.03      150.37      4.18 o 
  -3   5   1       75.09       90.28      3.86 o 
  -2   5   1      160.58      165.75      4.51 o 
  -1   5   1      887.33      792.55      8.91 o 
   0   5   1      113.73      116.53      2.69 o 
   1   5   1      854.48      890.92      9.83 o 
   2   5   1        1.80        5.22      2.16 o 
   3   5   1      598.23      562.75      9.71 o 
   4   5   1      514.39      552.32     10.46 o 
   5   5   1       14.75       21.50      4.80 o 
   6   5   1       81.71       85.61      6.99 o 
   7   5   1        9.16        7.07      5.23 o 
 -10   6   1        0.34        8.70      7.37 o 
  -9   6   1        1.47        4.45      7.34 o 
  -8   6   1       33.74       37.09      5.97 o 
  -7   6   1       41.14       54.12      5.40 o 
  -6   6   1      117.01      102.52      5.99 o 
  -5   6   1        0.26        4.07      3.13 o 
  -4   6   1       50.12       64.92      4.05 o 
  -3   6   1       58.11       28.95      3.11 o 
  -2   6   1     1609.38     1566.48     13.59 o 
  -1   6   1      129.19      146.58      4.54 o 
   0   6   1       73.96       80.60      3.58 o 
   1   6   1       69.43       79.68      4.17 o 
   2   6   1      168.90      192.69      5.92 o 
   3   6   1        1.41        3.34      3.34 o 
   4   6   1       34.49       23.12      4.34 o 
   5   6   1      285.81      262.55      9.32 o 
   6   6   1       15.48       17.24      5.46 o 
   7   6   1        3.82        5.47      5.47 o 
 -10   7   1       16.46       16.56      8.02 o 
  -9   7   1       60.45       63.03      8.59 o 
  -8   7   1      126.38       93.29      8.11 o 
  -7   7   1       61.09       59.95      5.79 o 
  -6   7   1       14.24       11.49      3.83 o 
  -5   7   1      206.68      211.96      7.24 o 
  -4   7   1        2.85        5.07      3.05 o 
  -3   7   1        5.83        4.54      2.53 o 
  -2   7   1       68.59       48.22      3.69 o 
  -1   7   1      279.41      327.45      7.23 o 
   0   7   1      265.67      275.37      4.82 o 
   1   7   1        2.10        0.86      2.62 o 
   2   7   1      159.05      132.79      5.69 o 
   3   7   1        1.06        3.01      3.46 o 
   4   7   1      142.21      155.43      7.79 o 
   5   7   1       74.19       74.28      6.13 o 
   6   7   1      170.97      179.67      9.62 o 
 -10   8   1       51.84       47.92      9.27 o 
  -9   8   1       52.69       61.29      8.51 o 
  -8   8   1        0.01        4.73      5.11 o 
  -7   8   1       53.10       54.06      6.27 o 
  -6   8   1       15.41        6.74      4.86 o 
  -5   8   1       54.92       49.85      4.99 o 
  -4   8   1       18.18       22.65      3.64 o 
  -3   8   1       51.39       28.81      4.04 o 
  -2   8   1      192.32      171.36      6.30 o 
  -1   8   1      131.14      151.37      5.79 o 
   0   8   1       61.93       59.56      4.03 o 
   1   8   1        0.06        0.51      2.83 o 
   2   8   1      122.54      115.88      6.26 o 
   3   8   1       69.90       66.00      5.85 o 
   4   8   1       44.18       34.92      5.37 o 
   5   8   1        2.02        4.47      4.55 o 
   6   8   1       65.86       78.52      7.54 o 
 -10   9   1        7.74        1.64      7.26 o 
  -9   9   1       10.10       15.90      6.23 o 
  -8   9   1        0.15        6.20      5.64 o 
  -7   9   1        9.26        9.71      4.68 o 
  -6   9   1      241.87      224.48      9.22 o 
  -5   9   1        1.62       14.83      4.15 o 
  -4   9   1      110.35       99.42      6.04 o 
  -3   9   1      121.69      113.01      5.88 o 
  -2   9   1      157.86      136.36      6.38 o 
  -1   9   1       14.45       19.33      3.50 o 
   0   9   1       70.56       85.15      3.70 o 
   1   9   1      181.34      177.06      7.22 o 
   2   9   1        4.62        6.45      3.69 o 
   3   9   1       21.27       21.52      4.18 o 
   4   9   1        8.53        3.20      4.82 o 
   5   9   1      118.46       92.08      8.35 o 
  -9  10   1       32.29       19.24      7.15 o 
  -8  10   1        6.81        6.37      6.37 o 
  -7  10   1        0.01        0.90      5.03 o 
  -6  10   1        4.70        2.99      4.58 o 
  -5  10   1       94.77      105.44      7.00 o 
  -4  10   1       95.41       97.31      6.66 o 
  -3  10   1       38.58       35.32      5.01 o 
  -2  10   1       72.91       45.32      5.31 o 
  -1  10   1       13.79       13.76      4.36 o 
   0  10   1       44.07       43.65      7.95 o 
   1  10   1        6.08       15.90      3.86 o 
   2  10   1        4.16       13.77      4.12 o 
   3  10   1       27.99       19.49      5.01 o 
   4  10   1        4.65        9.49      4.11 o 
  -9  11   1        1.72        7.67      6.17 o 
  -8  11   1        4.71        6.69      6.41 o 
  -7  11   1        1.75        5.12      5.36 o 
  -6  11   1       45.48       42.45      6.17 o 
  -5  11   1       74.89       92.15      7.11 o 
  -4  11   1       17.10       28.63      5.40 o 
  -3  11   1        1.63        3.71      4.23 o 
  -2  11   1        4.81        7.31      4.51 o 
  -1  11   1      211.82      163.59      8.16 o 
   0  11   1       17.38       24.37      3.61 o 
   1  11   1        3.76        2.76      4.56 o 
   2  11   1       26.68       20.97      5.05 o 
   3  11   1       69.86       65.95      6.35 o 
  -8  12   1        6.67        8.38      6.04 o 
  -7  12   1       39.35       23.03      6.43 o 
  -6  12   1        4.14       10.75      5.58 o 
  -5  12   1        0.01        1.79      4.73 o 
  -4  12   1       18.18       11.69      5.74 o 
  -3  12   1       67.33       62.10      6.31 o 
  -2  12   1        1.73        4.38      4.65 o 
  -1  12   1        4.43        4.21      4.33 o 
   0  12   1        3.11        1.73      3.15 o 
   1  12   1       47.41       52.92      6.10 o 
  -6  13   1        4.83        1.36      5.52 o 
  -5  13   1       26.43       23.59      6.12 o 
  -4  13   1        4.70        3.43      5.35 o 
  -3  13   1       11.68        7.95      4.99 o 
  -2  13   1       41.81       31.40      5.60 o 
  -1  13   1       14.60       13.21      5.33 o 
   0  13   1       10.13        9.52      3.75 o 
   1 -14   2        0.28        7.32      7.24 o 
   2 -14   2        3.16        2.58      7.20 o 
   3 -14   2       23.75       27.88      7.85 o 
   4 -14   2        2.44        1.84      7.39 o 
  -1 -13   2        5.83        5.36      6.47 o 
   0 -13   2       65.67       68.09      6.14 o 
   1 -13   2       30.43       28.23      7.20 o 
   2 -13   2        5.48        1.94      6.70 o 
   3 -13   2        7.12        4.77      6.88 o 
   4 -13   2        1.26        0.83      6.87 o 
   5 -13   2        4.40        0.44      7.19 o 
   6 -13   2        0.27        7.22      7.85 o 
  -3 -12   2       50.61       58.66      7.70 o 
  -2 -12   2        0.35        7.81      5.58 o 
  -1 -12   2       22.48       27.12      6.51 o 
   0 -12   2       70.46       85.27      5.76 o 
   1 -12   2        0.44        1.34      5.96 o 
   2 -12   2        0.03        2.05      5.70 o 
   3 -12   2       35.86       33.14      7.25 o 
   4 -12   2      198.65      188.29     11.50 o 
   5 -12   2       17.60       13.89      7.33 o 
   6 -12   2       15.28       13.58      8.28 o 
   7 -12   2        1.56        2.92      7.49 o 
  -4 -11   2       15.17       19.48      6.56 o 
  -3 -11   2       47.48       46.44      6.87 o 
  -2 -11   2      166.03      159.92      9.20 o 
  -1 -11   2       26.63       21.19      6.13 o 
   0 -11   2       11.81        4.44      4.44 o 
   1 -11   2        3.26       13.35      5.60 o 
   2 -11   2       10.86       13.98      5.54 o 
   3 -11   2      280.13      328.55     12.50 o 
   4 -11   2       64.26       70.45      8.34 o 
   5 -11   2       15.33       28.94      6.43 o 
   6 -11   2       38.43       45.19      8.04 o 
   7 -11   2        0.34       18.05      7.07 o 
   8 -11   2        9.06        2.55      8.15 o 
  -5 -10   2       33.11       20.48      6.57 o 
  -4 -10   2        1.29        7.08      4.90 o 
  -3 -10   2       46.73       46.27      6.06 o 
  -2 -10   2      141.79      166.38      8.39 o 
  -1 -10   2       35.68       38.18      6.19 o 
   0 -10   2      392.17      466.12      9.06 o 
   1 -10   2       48.77       43.27      5.57 o 
   2 -10   2       20.57       25.93      5.42 o 
   3 -10   2       56.56       80.45      7.44 o 
   4 -10   2      322.77      316.96     11.44 o 
   5 -10   2        7.52       22.46      6.11 o 
   6 -10   2       60.12       44.28      8.16 o 
   7 -10   2        0.33        7.42      7.42 o 
   8 -10   2       10.11        6.26      8.37 o 
  -6  -9   2       11.26        9.59      5.31 o 
  -5  -9   2      120.05      100.76      8.13 o 
  -4  -9   2       87.87       92.20      7.05 o 
  -3  -9   2        2.88        5.36      4.43 o 
  -2  -9   2      119.53      127.14      6.86 o 
  -1  -9   2      262.25      243.72      8.89 o 
   0  -9   2      269.16      286.23      6.55 o 
   1  -9   2        3.89        8.37      4.63 o 
   2  -9   2        0.23        2.07      3.84 o 
   3  -9   2       76.65       78.88      6.28 o 
   4  -9   2       51.04       60.08      5.98 o 
   5  -9   2       83.15       78.97      6.79 o 
   6  -9   2       68.94       64.72      7.56 o 
   7  -9   2        1.59        0.75      6.88 o 
   8  -9   2       18.48       15.33      8.40 o 
   9  -9   2        4.39        0.00      8.79 o 
  -7  -8   2       92.08       75.09      8.19 o 
  -6  -8   2      278.11      275.37     10.91 o 
  -5  -8   2      103.20      108.14      7.03 o 
  -4  -8   2       75.34       68.46      5.86 o 
  -3  -8   2        1.09        4.06      4.06 o 
  -2  -8   2      108.73       97.01      5.98 o 
  -1  -8   2       28.64       38.88      4.56 o 
   0  -8   2      135.79      130.76      4.35 o 
   1  -8   2      106.19      116.85      5.92 o 
   2  -8   2     1111.38     1224.80     15.16 o 
   3  -8   2       51.54       35.65      4.86 o 
   4  -8   2        1.05        4.82      3.77 o 
   5  -8   2       22.95       34.17      5.10 o 
   6  -8   2      395.39      387.60     12.39 o 
   7  -8   2       19.99       11.62      6.42 o 
   8  -8   2        0.09        7.38      7.38 o 
   9  -8   2       11.04       24.02      8.09 o 
  -7  -7   2       89.94       69.65      7.27 o 
  -6  -7   2      121.60      123.07      7.95 o 
  -5  -7   2        7.84        7.88      4.02 o 
  -4  -7   2      265.07      231.73      8.10 o 
  -3  -7   2      262.95      266.24      7.76 o 
  -2  -7   2       52.02       44.94      4.05 o 
  -1  -7   2       31.51       31.18      3.29 o 
   0  -7   2      964.99      965.97      8.51 o 
   1  -7   2       36.96       12.95      3.16 o 
   2  -7   2      106.22       82.16      4.57 o 
   3  -7   2        3.36        2.84      3.03 o 
   4  -7   2      138.18      161.22      6.63 o 
   5  -7   2      123.49      131.99      7.16 o 
   6  -7   2      729.21      835.75     16.17 o 
   7  -7   2       74.60       94.31      8.48 o 
   8  -7   2       48.97       21.87      7.88 o 
   9  -7   2        4.79        2.76      7.76 o 
  -8  -6   2      162.74      137.92      9.93 o 
  -7  -6   2        0.93        0.84      4.59 o 
  -6  -6   2      153.33      107.76      7.50 o 
  -5  -6   2      607.04      614.33     12.43 o 
  -4  -6   2        0.04        0.33      2.87 o 
  -3  -6   2      742.17      741.51     10.58 o 
  -2  -6   2       58.32       61.48      3.70 o 
  -1  -6   2      149.02      122.32      4.65 o 
   0  -6   2       37.17       12.70      3.09 o 
   1  -6   2      513.88      490.44      8.08 o 
   2  -6   2      394.76      328.85      6.95 o 
   3  -6   2       21.97        6.87      4.31 o 
   4  -6   2      140.74      160.50      6.10 o 
   5  -6   2      355.92      253.99     10.71 o 
   6  -6   2      317.89      306.31     10.42 o 
   7  -6   2       23.76       28.55      5.96 o 
   8  -6   2       20.59       23.02      6.02 o 
   9  -6   2        0.80        3.81      6.57 o 
  10  -6   2        0.03       11.00      6.98 o 
  -9  -5   2       19.87       11.48      7.31 o 
  -8  -5   2        1.13        5.25      5.25 o 
  -7  -5   2       16.27        2.89      5.34 o 
  -6  -5   2      404.85      409.86     10.71 o 
  -5  -5   2      289.68      292.27      8.18 o 
  -4  -5   2       68.64       69.51      4.44 o 
  -3  -5   2       56.29       58.98      3.38 o 
  -2  -5   2      978.97      848.11      9.53 o 
  -1  -5   2      608.91      733.20      8.50 o 
   0  -5   2      137.65      176.41      3.21 o 
   1  -5   2       17.92        1.64      2.28 o 
   2  -5   2     1961.06     2164.24     14.93 o 
   3  -5   2      153.65      120.59      4.61 o 
   4  -5   2      524.33      577.24     10.00 o 
   5  -5   2       11.67       11.33      3.46 o 
   6  -5   2      193.45      198.15      8.32 o 
   7  -5   2        0.06        4.78      4.78 o 
   8  -5   2        0.74        5.96      6.07 o 
   9  -5   2       17.41       31.19      6.41 o 
  10  -5   2        5.60       10.28      6.99 o 
  -9  -4   2       93.34       82.93      8.67 o 
  -8  -4   2      246.62      215.87     10.39 o 
  -7  -4   2      170.38      158.02      8.12 o 
  -6  -4   2        0.53        1.58      3.81 o 
  -5  -4   2      208.55      226.17      6.93 o 
  -4  -4   2        0.23        1.38      2.35 o 
  -3  -4   2        7.87        4.31      1.78 o 
  -2  -4   2       79.03       91.75      3.26 o 
  -1  -4   2       61.45       49.61      1.45 o 
   0  -4   2      645.13      812.99      2.30 o 
   1  -4   2       79.33       74.80      3.06 o 
   2  -4   2      292.65      270.85      5.27 o 
   3  -4   2      348.12      293.58      6.13 o 
   4  -4   2      743.51      729.62     10.30 o 
   5  -4   2       94.63       83.31      5.13 o 
   6  -4   2      182.18      177.92      7.58 o 
   7  -4   2      234.07      262.03      9.98 o 
   8  -4   2      344.00      286.14     11.57 o 
   9  -4   2       16.42       12.99      6.48 o 
  10  -4   2        0.25        2.57      7.43 o 
  -9  -3   2       51.18       39.24      7.37 o 
  -8  -3   2      125.48      131.20      8.27 o 
  -7  -3   2        4.57        4.61      4.61 o 
  -6  -3   2      221.32      168.88      6.78 o 
  -5  -3   2       93.05      157.93      5.65 o 
  -4  -3   2      150.55      140.02      4.47 o 
  -3  -3   2      313.66      365.29      5.95 o 
  -2  -3   2      123.11      154.23      3.58 o 
  -1  -3   2     1922.95     2159.24     11.38 o 
   0  -3   2     3738.71     3436.76     70.54 o 
   1  -3   2      150.42       80.26      4.41 o 
   2  -3   2     2869.97     3055.05     64.65 o 
   3  -3   2     2896.56     2477.77     15.68 o 
   4  -3   2      389.76      315.47      6.98 o 
   5  -3   2      869.40      916.57     12.35 o 
   6  -3   2       26.70        8.55      4.08 o 
   7  -3   2      187.30      215.93      9.17 o 
   8  -3   2       53.51       62.53      7.13 o 
   9  -3   2       13.41        8.82      6.60 o 
  10  -3   2        9.98       21.33      6.80 o 
 -10  -2   2      139.99      111.67     10.01 o 
  -9  -2   2       15.68       13.29      6.34 o 
  -8  -2   2        6.00        8.80      5.34 o 
  -7  -2   2     1211.86     1171.79     16.79 o 
  -6  -2   2      676.13      752.61     11.87 o 
  -5  -2   2      450.57      413.02      8.03 o 
  -4  -2   2        9.91       12.53      2.14 o 
  -3  -2   2      605.73      548.31      6.74 o 
  -2  -2   2     2086.77     2278.43     11.59 o 
  -1  -2   2     4888.15     5285.66      1.24 o 
   0  -2   2        1.82        6.88      2.96 o 
   1  -2   2     1588.62     1583.78      9.06 o 
   2  -2   2      568.36      414.60      7.35 o 
   3  -2   2     1003.46      869.47      9.01 o 
   4  -2   2      196.82      218.33      5.86 o 
   5  -2   2       62.28       64.14      4.44 o 
   6  -2   2        1.87        4.16      3.47 o 
   7  -2   2       26.53       25.15      5.79 o 
   8  -2   2       63.35       66.83      7.27 o 
   9  -2   2       69.33       85.09      8.04 o 
 -10  -1   2       22.74       13.39      7.29 o 
  -9  -1   2       54.26       34.12      7.11 o 
  -8  -1   2      180.12      188.73      8.53 o 
  -7  -1   2       27.23       35.21      4.98 o 
  -6  -1   2      298.13      283.82      7.75 o 
  -5  -1   2      476.52      547.47      8.82 o 
  -4  -1   2      530.90      524.88      7.38 o 
  -3  -1   2       30.36       56.07      2.29 o 
  -2  -1   2      334.03      350.35      4.41 o 
  -1  -1   2     4132.52     4537.22     55.08 o 
   0  -1   2       81.08       40.30      5.09 o 
   1  -1   2     1814.74     2160.48     43.50 o 
   2  -1   2       54.21       60.42      2.44 o 
   3  -1   2      197.50      207.82      4.84 o 
   4  -1   2      673.46      680.11      9.68 o 
   5  -1   2       27.01        7.92      4.31 o 
   6  -1   2      111.96      127.01      6.31 o 
   7  -1   2        8.47       12.76      4.74 o 
   8  -1   2        8.11        5.78      5.63 o 
   9  -1   2        0.59        3.43      5.96 o 
 -10   0   2       66.31       64.91      8.56 o 
  -9   0   2       35.54       19.45      6.60 o 
  -8   0   2      115.70      133.36      7.75 o 
  -7   0   2      682.84      693.96     12.80 o 
  -6   0   2        2.39        1.80      3.05 o 
  -5   0   2     1093.63     1046.71     11.30 o 
  -4   0   2       65.71      108.22      3.61 o 
  -3   0   2      683.64      708.34      8.18 o 
  -2   0   2     1844.52     1822.31     42.86 o 
  -1   0   2     1266.98     1574.10     31.15 o 
   0   0   2       80.73      123.32      2.49 o 
   1   0   2     1453.17     1427.87      8.85 o 
   2   0   2      115.64       91.00      2.82 o 
   3   0   2     5569.06     5701.82     97.34 o 
   4   0   2      279.05      353.90      7.25 o 
   5   0   2       38.03       50.03      4.24 o 
   6   0   2       14.43       21.46      4.05 o 
   7   0   2        0.09        2.41      4.55 o 
   8   0   2       11.25       15.75      5.52 o 
   9   0   2       76.47       69.54      9.06 o 
 -11   1   2      139.33      101.87     10.58 o 
 -10   1   2      186.11      163.46     10.93 o 
  -9   1   2       16.81       24.42      5.60 o 
  -8   1   2      104.88       91.27      7.23 o 
  -7   1   2      108.20       95.75      5.97 o 
  -6   1   2        4.79        2.65      2.56 o 
  -5   1   2      721.47      888.29     10.39 o 
  -4   1   2      175.36      105.61      3.66 o 
  -3   1   2     5438.29     5503.55     80.94 o 
  -2   1   2     1715.15     1875.34     41.31 o 
  -1   1   2     2874.72     2483.73     42.36 o 
   0   1   2       64.25       73.07      1.50 o 
   1   1   2     2571.85     2747.55     53.58 o 
   2   1   2      171.03      225.28      4.41 o 
   3   1   2      155.91      208.16      4.92 o 
   4   1   2     1008.55     1050.31     11.82 o 
   5   1   2      404.16      499.21      9.97 o 
   6   1   2      224.48      249.27      8.45 o 
   7   1   2       29.80       16.68      5.95 o 
   8   1   2        4.01        5.01      5.87 o 
   9   1   2        6.83        3.12      7.22 o 
 -11   2   2        3.44        1.23      7.70 o 
 -10   2   2       28.56       22.49      7.26 o 
  -9   2   2        9.45        2.95      5.95 o 
  -8   2   2      624.26      662.73     13.69 o 
  -7   2   2       44.22       25.66      4.67 o 
  -6   2   2      642.83      597.57     10.47 o 
  -5   2   2      223.59      194.72      7.31 o 
  -4   2   2      941.12     1041.94     10.14 o 
  -3   2   2      693.42      616.24      7.12 o 
  -2   2   2      355.62      451.30      5.50 o 
  -1   2   2     4595.05     4599.79      1.32 o 
   0   2   2      612.85      647.14    359.95 o 
   1   2   2        4.45        4.25      1.27 o 
   2   2   2     1047.33     1099.04      9.88 o 
   3   2   2      495.30      472.57      7.64 o 
   4   2   2      248.66      235.85      6.57 o 
   5   2   2       32.04       39.51      4.36 o 
   6   2   2       27.66       25.75      4.85 o 
   7   2   2       14.68        4.50      4.61 o 
   8   2   2        0.86        2.39      5.65 o 
 -11   3   2      126.82      118.58     10.68 o 
 -10   3   2      153.74      176.55     10.52 o 
  -9   3   2        2.44        5.12      6.07 o 
  -8   3   2        7.10        6.12      5.01 o 
  -7   3   2      142.08      137.24      6.75 o 
  -6   3   2      121.58      160.32      6.09 o 
  -5   3   2       68.00       64.84      3.98 o 
  -4   3   2     2007.29     2150.36     15.32 o 
  -3   3   2      321.46      383.64      6.15 o 
  -2   3   2     1690.65     1679.08     11.42 o 
  -1   3   2      398.59      378.46      5.34 o 
   0   3   2      716.02      855.48      5.66 o 
   1   3   2      507.54      454.27      6.35 o 
   2   3   2      277.85      356.35      6.26 o 
   3   3   2       73.68       66.96      3.75 o 
   4   3   2      450.09      422.84      8.92 o 
   5   3   2      383.57      354.66      9.53 o 
   6   3   2        5.67        5.24      4.57 o 
   7   3   2       60.31       49.22      6.60 o 
   8   3   2       64.84       59.05      7.51 o 
 -11   4   2        1.35        7.58      6.71 o 
 -10   4   2        0.00        2.22      7.00 o 
  -9   4   2       46.39       36.21      7.38 o 
  -8   4   2       77.83       72.70      6.73 o 
  -7   4   2      382.51      318.41      9.74 o 
  -6   4   2       17.46       32.08      4.14 o 
  -5   4   2      528.45      539.25      9.33 o 
  -4   4   2     2392.44     2125.93     18.48 o 
  -3   4   2     1018.00     1185.90     11.19 o 
  -2   4   2      427.35      480.97      6.89 o 
  -1   4   2      447.16      499.40      6.05 o 
   0   4   2        3.95       10.53      1.24 o 
   1   4   2      575.45      559.60      7.67 o 
   2   4   2     1299.82     1229.38     12.02 o 
   3   4   2      230.10      227.57      6.42 o 
   4   4   2      583.40      578.86     10.96 o 
   5   4   2      182.73      202.91      7.86 o 
   6   4   2      199.79      188.43      8.62 o 
   7   4   2        0.23        4.28      5.32 o 
   8   4   2        0.00        6.06      6.06 o 
 -11   5   2        0.42        8.15      6.82 o 
 -10   5   2      358.11      310.72     13.68 o 
  -9   5   2      366.12      408.36     13.26 o 
  -8   5   2       19.24       26.28      5.51 o 
  -7   5   2        0.33        0.45      4.35 o 
  -6   5   2       91.96       60.24      4.89 o 
  -5   5   2      179.71      143.38      6.00 o 
  -4   5   2       19.67       33.57      3.34 o 
  -3   5   2      354.51      377.21      7.21 o 
  -2   5   2       10.14        0.06      2.83 o 
  -1   5   2     1544.96     1382.41     11.79 o 
   0   5   2      198.74      264.56      4.02 o 
   1   5   2      538.39      611.11      8.82 o 
   2   5   2      437.13      402.89      7.94 o 
   3   5   2        0.60        0.32      2.73 o 
   4   5   2       29.05       27.17      4.64 o 
   5   5   2        0.23        4.37      4.37 o 
   6   5   2        1.53        0.55      4.79 o 
   7   5   2       88.50       92.25      8.32 o 
 -11   6   2        4.78        7.42      7.93 o 
 -10   6   2       76.19       67.83      9.54 o 
  -9   6   2        8.50        0.68      7.00 o 
  -8   6   2        2.13        5.16      5.16 o 
  -7   6   2        1.56        1.68      4.25 o 
  -6   6   2      184.37      179.58      7.35 o 
  -5   6   2       18.64       24.71      3.94 o 
  -4   6   2     1377.46     1461.22     15.25 o 
  -3   6   2      265.59      284.20      7.13 o 
  -2   6   2       79.35       99.29      4.24 o 
  -1   6   2      312.19      359.20      7.05 o 
   0   6   2      746.17      794.21      7.15 o 
   1   6   2      561.21      540.48      9.15 o 
   2   6   2      124.61      119.98      5.18 o 
   3   6   2      499.85      484.58     10.18 o 
   4   6   2      387.45      375.65     10.27 o 
   5   6   2       27.27       25.21      5.05 o 
   6   6   2       60.41       59.79      7.69 o 
 -11   7   2        4.01       11.50      6.87 o 
 -10   7   2       83.56       45.69      8.33 o 
  -9   7   2      107.54      107.88      9.39 o 
  -8   7   2       90.45      106.46      8.23 o 
  -7   7   2        8.75        0.53      4.87 o 
  -6   7   2       22.32       26.76      4.65 o 
  -5   7   2       87.49       89.25      5.70 o 
  -4   7   2      312.26      323.05      8.65 o 
  -3   7   2      386.42      395.16      8.90 o 
  -2   7   2      302.51      286.99      7.27 o 
  -1   7   2        0.07        1.51      2.50 o 
   0   7   2      365.90      339.88      5.52 o 
   1   7   2      212.21      209.09      6.91 o 
   2   7   2      379.15      372.50      9.43 o 
   3   7   2      210.79      222.29      8.19 o 
   4   7   2       14.75        5.78      4.41 o 
   5   7   2        1.67        3.74      5.01 o 
   6   7   2       68.38       61.14      7.22 o 
 -10   8   2       16.82       20.66      7.27 o 
  -9   8   2        2.46        0.35      6.22 o 
  -8   8   2        9.05        8.17      6.03 o 
  -7   8   2        2.79        0.80      4.47 o 
  -6   8   2      218.65      201.75      8.65 o 
  -5   8   2      213.71      218.67      8.41 o 
  -4   8   2        0.53        1.15      3.70 o 
  -3   8   2      801.11      825.89     12.63 o 
  -2   8   2      863.51      874.89     12.52 o 
  -1   8   2       61.98       69.20      4.33 o 
   0   8   2      189.87      157.43      4.35 o 
   1   8   2      208.27      195.27      7.28 o 
   2   8   2       91.38       91.45      5.94 o 
   3   8   2       82.51       74.62      5.77 o 
   4   8   2        7.97        2.29      4.58 o 
   5   8   2        0.20        8.57      4.70 o 
 -10   9   2        4.02        5.75      7.05 o 
  -9   9   2       23.89        6.30      7.00 o 
  -8   9   2       83.16       93.89      7.78 o 
  -7   9   2        6.77       15.96      5.37 o 
  -6   9   2        0.02        4.10      4.56 o 
  -5   9   2       18.19       29.20      4.47 o 
  -4   9   2      252.47      294.59      9.59 o 
  -3   9   2        2.08        7.30      4.03 o 
  -2   9   2       80.21       69.39      5.39 o 
  -1   9   2        0.01        2.03      3.45 o 
   0   9   2       15.47        5.33      4.32 o 
   1   9   2        1.76        6.14      3.80 o 
   2   9   2       42.49       43.90      4.99 o 
   3   9   2       28.01       22.28      4.78 o 
   4   9   2       75.50       75.04      6.36 o 
  -9  10   2       11.51       19.35      7.06 o 
  -8  10   2       43.96       36.70      6.88 o 
  -7  10   2        1.70        9.25      4.91 o 
  -6  10   2        1.48       10.34      4.84 o 
  -5  10   2       39.96       29.51      6.30 o 
  -4  10   2      172.66      177.89      8.11 o 
  -3  10   2      118.42      100.74      6.72 o 
  -2  10   2      424.15      389.12     10.85 o 
  -1  10   2      306.96      301.54      9.65 o 
   0  10   2      126.09      120.71      4.76 o 
   1  10   2       18.07       10.37      4.00 o 
   2  10   2       27.00       35.94      5.04 o 
   3  10   2       19.00       14.75      5.18 o 
  -9  11   2        4.82       15.15      6.70 o 
  -8  11   2       13.44        1.42      6.59 o 
  -7  11   2       31.75       21.00      6.50 o 
  -6  11   2       28.84       29.38      6.40 o 
  -5  11   2        7.42       19.82      4.74 o 
  -4  11   2       30.53       34.67      5.41 o 
  -3  11   2       38.50       54.87      6.58 o 
  -2  11   2      132.13      160.95      8.24 o 
  -1  11   2        0.54        3.10      4.06 o 
   0  11   2       29.96       26.17      4.39 o 
   1  11   2        1.22        3.57      3.91 o 
   2  11   2       35.52       33.81      5.69 o 
  -8  12   2       27.19       24.11      6.85 o 
  -7  12   2       25.32       30.93      6.52 o 
  -6  12   2        0.00        1.30      5.35 o 
  -5  12   2        1.82        3.08      5.36 o 
  -4  12   2        1.34        0.61      5.84 o 
  -3  12   2        8.57        7.24      5.11 o 
  -2  12   2       13.53        4.87      5.01 o 
  -1  12   2      106.69       98.52      7.29 o 
   0  12   2       24.42       25.04      4.53 o 
   1  12   2        3.36        1.37      4.69 o 
  -6  13   2       21.36       32.31      6.05 o 
  -5  13   2       24.34       34.36      6.45 o 
  -4  13   2       15.50       16.47      5.66 o 
  -3  13   2       37.45       35.87      5.92 o 
  -2  13   2        8.69        7.86      4.91 o 
  -1  13   2        0.46       11.02      4.72 o 
   1 -14   3       18.82       29.60      8.24 o 
   2 -14   3        2.43        2.14      6.83 o 
   3 -14   3        5.46        9.55      7.28 o 
  -2 -13   3        1.32        9.27      5.69 o 
  -1 -13   3       18.56        1.56      7.78 o 
   0 -13   3       12.99       22.04      5.22 o 
   1 -13   3       76.24       92.83      9.57 o 
   2 -13   3        2.42        1.16      6.56 o 
   3 -13   3        2.09        0.79      6.68 o 
   4 -13   3       31.57       26.19      8.94 o 
   5 -13   3       23.83       34.98      8.13 o 
   6 -13   3        1.11        3.79      8.02 o 
  -3 -12   3       27.19       34.30      6.76 o 
  -2 -12   3        0.23        4.16      5.77 o 
  -1 -12   3      183.69      189.87     11.58 o 
   0 -12   3      215.28      205.97      7.71 o 
   1 -12   3        0.23        0.68      5.84 o 
   2 -12   3       15.65       19.36      6.59 o 
   3 -12   3       10.45        4.13      6.48 o 
   4 -12   3       13.12        1.10      6.82 o 
   5 -12   3       12.97       10.63      7.18 o 
   6 -12   3        8.65        1.33      7.88 o 
   7 -12   3        4.03        4.38      8.31 o 
  -4 -11   3        2.43        4.65      5.61 o 
  -3 -11   3       40.76       45.94      6.77 o 
  -2 -11   3       30.72       55.51      7.21 o 
  -1 -11   3        0.41        5.59      5.59 o 
   0 -11   3        7.67        1.92      3.97 o 
   1 -11   3      129.53      167.88      9.17 o 
   2 -11   3       57.58       66.70      7.48 o 
   3 -11   3        7.57       12.84      5.96 o 
   4 -11   3       20.28       11.82      6.06 o 
   5 -11   3       25.90       32.05      7.37 o 
   6 -11   3       63.28       85.15      8.67 o 
   7 -11   3        7.95        0.89      7.63 o 
   8 -11   3        4.39        1.54      9.06 o 
  -5 -10   3       18.49       14.79      5.42 o 
  -4 -10   3      107.83      105.53      7.64 o 
  -3 -10   3       27.69       21.68      5.80 o 
  -2 -10   3       51.85       48.80      5.99 o 
  -1 -10   3      510.75      570.86     14.04 o 
   0 -10   3      181.91      234.99     15.10 o 
   1 -10   3      316.09      279.95      9.76 o 
   2 -10   3      127.52      159.86      8.12 o 
   3 -10   3      147.20      114.85      7.83 o 
   4 -10   3       31.79       39.06      6.05 o 
   5 -10   3       24.86       13.13      5.69 o 
   6 -10   3       26.80       39.88      7.41 o 
   7 -10   3        0.97        6.26      7.71 o 
   8 -10   3       46.53       40.38      8.75 o 
  -6  -9   3       24.19       29.43      6.47 o 
  -5  -9   3      141.17      129.57      8.58 o 
  -4  -9   3        2.57        6.47      4.75 o 
  -3  -9   3       69.97       69.88      6.39 o 
  -2  -9   3      377.88      416.61     11.34 o 
  -1  -9   3        8.65        4.94      4.29 o 
   0  -9   3       89.00       73.21      4.82 o 
   1  -9   3       39.62       19.00      4.59 o 
   2  -9   3       47.95       15.43      6.36 o 
   3  -9   3       15.23        5.29      4.65 o 
   4  -9   3        7.96        2.94      4.74 o 
   5  -9   3       42.69       36.72      6.06 o 
   6  -9   3       32.34       50.95      7.30 o 
   7  -9   3      227.11      194.03     11.99 o 
   8  -9   3        1.85        0.92      7.75 o 
  -7  -8   3       10.86       12.47      5.98 o 
  -6  -8   3       50.26       36.07      6.31 o 
  -5  -8   3       31.14       17.86      5.41 o 
  -4  -8   3       73.09       54.40      5.45 o 
  -3  -8   3      345.61      335.13      9.61 o 
  -2  -8   3      137.22      149.13      6.88 o 
  -1  -8   3        3.33        1.43      3.17 o 
   0  -8   3        8.85        4.18      2.44 o 
   1  -8   3      835.94      929.67     13.09 o 
   2  -8   3      185.27      193.06      6.96 o 
   3  -8   3       83.12       63.22      5.04 o 
   4  -8   3       17.55       15.51      3.83 o 
   5  -8   3        2.63       15.18      4.66 o 
   6  -8   3       55.23       46.36      6.57 o 
   7  -8   3       22.27       21.73      7.25 o 
   8  -8   3       42.73       19.49      8.30 o 
   9  -8   3        1.05        3.03      7.59 o 
  -8  -7   3       37.45       30.33      7.00 o 
  -7  -7   3       14.40        0.32      6.10 o 
  -6  -7   3       12.92        0.28      5.21 o 
  -5  -7   3       78.84       76.31      6.12 o 
  -4  -7   3      889.05      926.22     14.40 o 
  -3  -7   3       99.93       88.50      5.20 o 
  -2  -7   3      847.56      848.28     11.93 o 
  -1  -7   3      191.58      168.49      2.91 o 
   0  -7   3       20.05       14.96      2.22 o 
   1  -7   3      793.84      798.03     11.14 o 
   2  -7   3       79.60       40.19      4.09 o 
   3  -7   3       41.23       56.00      4.46 o 
   4  -7   3        0.24        3.20      3.26 o 
   5  -7   3        1.34        3.16      4.14 o 
   6  -7   3       98.74       85.03      7.57 o 
   7  -7   3      198.69      212.87     11.29 o 
   8  -7   3       38.71       24.35      7.62 o 
   9  -7   3        3.40       13.12      6.96 o 
  -8  -6   3       19.58       12.08      6.18 o 
  -7  -6   3      229.49      201.49      9.83 o 
  -6  -6   3       17.78       13.21      4.55 o 
  -5  -6   3      337.17      300.79      9.13 o 
  -4  -6   3      100.36       82.13      4.98 o 
  -3  -6   3       85.55       72.63      4.26 o 
  -2  -6   3       10.61        2.95      2.64 o 
  -1  -6   3       29.71       35.96      3.17 o 
   0  -6   3      888.71      906.05      7.47 o 
   1  -6   3     2169.22     2284.97     16.55 o 
   2  -6   3       31.04        5.99      4.18 o 
   3  -6   3      173.45      139.34      5.53 o 
   4  -6   3      130.95      110.81      5.35 o 
   5  -6   3      340.87      323.33      9.66 o 
   6  -6   3      417.00      388.68     11.55 o 
   7  -6   3       59.51       56.58      6.91 o 
   8  -6   3       15.32       12.03      6.49 o 
   9  -6   3        7.32       12.11      6.58 o 
  -9  -5   3       81.90       68.62      8.49 o 
  -8  -5   3       18.57       20.26      5.69 o 
  -7  -5   3       64.12       63.49      6.55 o 
  -6  -5   3      334.30      270.99      9.27 o 
  -5  -5   3      474.66      497.49      9.98 o 
  -4  -5   3      208.44      215.66      6.34 o 
  -3  -5   3      101.55      112.46      4.49 o 
  -2  -5   3      259.36      264.67      5.82 o 
  -1  -5   3      332.66      246.13      1.83 o 
   0  -5   3      958.79      789.15      6.37 o 
   1  -5   3      103.08       86.14      3.57 o 
   2  -5   3       92.11      105.03      3.92 o 
   3  -5   3       25.47       31.55      3.10 o 
   4  -5   3       69.17      102.14      4.91 o 
   5  -5   3        4.28        0.41      3.61 o 
   6  -5   3        1.22        4.40      4.14 o 
   7  -5   3        3.75        7.92      5.26 o 
   8  -5   3      122.27      106.53      8.68 o 
   9  -5   3       57.62       61.31      8.08 o 
  -9  -4   3       23.60       18.10      6.58 o 
  -8  -4   3      130.40       98.87      7.85 o 
  -7  -4   3       50.48       55.29      6.48 o 
  -6  -4   3      654.42      675.33     12.43 o 
  -5  -4   3     1536.87     1520.10     15.78 o 
  -4  -4   3       94.26       51.25      3.52 o 
  -3  -4   3      155.20      183.18      4.82 o 
  -2  -4   3      664.27      539.69      7.26 o 
  -1  -4   3       11.79        2.12      1.49 o 
   0  -4   3       10.93        1.18      1.69 o 
   1  -4   3       60.85       57.52      2.52 o 
   2  -4   3     1335.71     1236.55     10.90 o 
   3  -4   3      241.42      233.31      5.76 o 
   4  -4   3       85.61       86.67      4.58 o 
   5  -4   3       54.34       80.27      4.99 o 
   6  -4   3      331.84      330.63      9.75 o 
   7  -4   3        0.05        8.61      4.64 o 
   8  -4   3       14.00       18.74      6.06 o 
   9  -4   3        2.98       16.40      5.90 o 
 -10  -3   3       13.05        2.68      6.98 o 
  -9  -3   3      294.94      311.41     12.85 o 
  -8  -3   3        6.72       12.26      5.25 o 
  -7  -3   3     1080.82     1107.72     16.73 o 
  -6  -3   3      275.24      289.83      8.45 o 
  -5  -3   3        1.02        4.06      2.67 o 
  -4  -3   3     1681.36     1765.47     14.25 o 
  -3  -3   3      126.32      157.25      4.13 o 
  -2  -3   3      853.04      720.87      7.41 o 
  -1  -3   3     1075.11     1014.44      8.28 o 
   0  -3   3      716.42      675.79    389.38 o 
   1  -3   3        2.48        1.00      1.45 o 
   2  -3   3        9.12       20.68      2.04 o 
   3  -3   3       15.08        2.31      1.68 o 
   4  -3   3        0.56        2.52      2.52 o 
   5  -3   3       79.39       64.63      4.73 o 
   6  -3   3       46.24       65.86      5.58 o 
   7  -3   3       28.05       26.12      5.68 o 
   8  -3   3       36.65       31.79      6.77 o 
   9  -3   3       19.57       23.49      6.54 o 
 -10  -2   3       91.57       71.02      8.64 o 
  -9  -2   3      131.02      128.06      8.70 o 
  -8  -2   3      154.87      154.05      8.59 o 
  -7  -2   3      494.24      491.43     11.65 o 
  -6  -2   3      609.88      677.73     10.97 o 
  -5  -2   3      235.81      189.19      5.81 o 
  -4  -2   3      267.16      349.33      6.36 o 
  -3  -2   3       85.89       63.27      2.83 o 
  -2  -2   3      330.07      262.81      4.40 o 
  -1  -2   3      273.15      278.85      4.14 o 
   0  -2   3      463.61      566.08    324.44 o 
   1  -2   3        0.96        0.54      1.12 o 
   2  -2   3       15.15        0.71      1.48 o 
   3  -2   3        5.43       21.18      2.22 o 
   4  -2   3     1303.29     1458.36     14.09 o 
   5  -2   3      705.57      804.58     12.25 o 
   6  -2   3       39.26       40.86      5.14 o 
   7  -2   3      249.30      220.81      9.71 o 
   8  -2   3       63.75       73.18      7.71 o 
   9  -2   3        0.06        3.97      6.66 o 
 -10  -1   3        3.43        4.71      6.77 o 
  -9  -1   3       72.11       64.87      7.25 o 
  -8  -1   3        2.05        1.73      4.69 o 
  -7  -1   3      205.52      204.70      7.89 o 
  -6  -1   3       36.28       49.56      4.16 o 
  -5  -1   3      149.97       98.76      4.19 o 
  -4  -1   3       16.02        4.76      1.75 o 
  -3  -1   3     1642.79     1739.14     11.37 o 
  -2  -1   3    15568.24    14638.17    120.10 o 
  -1  -1   3      106.44       91.36      3.96 o 
   0  -1   3      563.57      504.38      3.04 o 
   1  -1   3     1111.10     1042.84      8.11 o 
   2  -1   3     3047.74     2863.19     15.46 o 
   3  -1   3     1421.27     1773.91     13.66 o 
   4  -1   3      302.35      310.59      7.31 o 
   5  -1   3        4.08       10.85      3.21 o 
   6  -1   3       78.62       88.80      6.24 o 
   7  -1   3        8.02       12.25      5.36 o 
   8  -1   3       43.83       45.64      7.41 o 
   9  -1   3        0.36        2.82      6.88 o 
 -11   0   3       70.60       70.53      8.49 o 
 -10   0   3      284.05      254.00     12.71 o 
  -9   0   3       25.15       46.20      6.25 o 
  -8   0   3       14.55       10.93      5.04 o 
  -7   0   3      105.97       71.18      5.29 o 
  -6   0   3      134.01       98.89      4.87 o 
  -5   0   3      121.91      166.23      5.08 o 
  -4   0   3     1012.02      862.30      9.09 o 
  -3   0   3     9971.69     9604.44    109.39 o 
  -2   0   3     7157.48     5900.06     74.08 o 
  -1   0   3      997.21      875.48      8.29 o 
   0   0   3       10.23        1.84      1.29 o 
   1   0   3     2394.30     2344.71     12.63 o 
   2   0   3      119.12      120.33      3.59 o 
   3   0   3       98.51      136.69      4.36 o 
   4   0   3      180.61      164.17      5.68 o 
   5   0   3      230.49      256.28      7.89 o 
   6   0   3       91.75      103.12      6.88 o 
   7   0   3       46.02       55.22      6.28 o 
   8   0   3      120.00      103.20      9.17 o 
   9   0   3       18.12        2.84      7.29 o 
 -11   1   3        0.77        2.87      7.42 o 
 -10   1   3      118.11      101.78      9.01 o 
  -9   1   3       64.08       60.40      7.22 o 
  -8   1   3      207.64      225.74      8.89 o 
  -7   1   3      355.22      317.49      8.78 o 
  -6   1   3       14.46       16.04      3.31 o 
  -5   1   3     1282.70     1468.94     13.25 o 
  -4   1   3     4385.43     4538.26     86.35 o 
  -3   1   3      149.27      133.56      3.67 o 
  -2   1   3      815.31     1024.04      7.69 o 
  -1   1   3     2863.99     2523.46     48.65 o 
   0   1   3      104.82      110.31      2.40 o 
   1   1   3      224.22      240.57      4.44 o 
   2   1   3      158.79      181.92      4.41 o 
   3   1   3     3535.55     3786.61     20.68 o 
   4   1   3       25.22       19.85      3.21 o 
   5   1   3       67.92       74.28      5.24 o 
   6   1   3      116.97      135.25      7.25 o 
   7   1   3      109.18       96.36      7.79 o 
   8   1   3        0.13        8.06      5.86 o 
 -11   2   3       38.91       51.46      8.55 o 
 -10   2   3       66.72       59.62      8.00 o 
  -9   2   3      140.05      146.72      8.82 o 
  -8   2   3      126.44      141.49      7.27 o 
  -7   2   3       99.22       94.85      5.70 o 
  -6   2   3      219.55      199.92      6.41 o 
  -5   2   3        9.91        2.29      2.47 o 
  -4   2   3      305.95      260.05      5.45 o 
  -3   2   3     3120.94     3144.62     67.72 o 
  -2   2   3      750.32      768.67      7.25 o 
  -1   2   3     1002.96      988.59      6.73 o 
   0   2   3     2540.79     1868.69   1076.00 o 
   1   2   3       64.48       51.27      2.60 o 
   2   2   3     1097.04     1199.20     11.05 o 
   3   2   3       52.45       44.26      3.38 o 
   4   2   3      154.07      145.66      5.67 o 
   5   2   3      718.78      758.06     12.90 o 
   6   2   3      248.66      277.59      9.79 o 
   7   2   3        0.24        2.08      4.78 o 
   8   2   3       31.72       23.98      6.75 o 
 -11   3   3        2.78        6.98      7.57 o 
 -10   3   3        4.13        3.89      6.34 o 
  -9   3   3      100.51       75.23      7.58 o 
  -8   3   3      179.73      159.59      8.37 o 
  -7   3   3       17.59       39.41      4.67 o 
  -6   3   3       24.02       12.92      3.38 o 
  -5   3   3      414.66      363.58      7.78 o 
  -4   3   3      354.72      348.96      6.84 o 
  -3   3   3     3332.20     3110.56     73.67 o 
  -2   3   3       16.56        1.46      1.57 o 
  -1   3   3     3093.11     2827.81     61.97 o 
   0   3   3     1433.98     1316.32      8.88 o 
   1   3   3      232.00      191.62      4.67 o 
   2   3   3       13.24       18.22      2.67 o 
   3   3   3      681.89      705.46     10.44 o 
   4   3   3      868.84      906.88     12.69 o 
   5   3   3      544.66      576.60     12.01 o 
   6   3   3       10.56        9.90      4.71 o 
   7   3   3        1.45        6.10      5.20 o 
 -11   4   3       22.88       30.39      7.52 o 
 -10   4   3        0.10        3.97      6.93 o 
  -9   4   3      261.97      244.21     11.17 o 
  -8   4   3      477.65      451.50     12.74 o 
  -7   4   3       66.79       24.53      6.40 o 
  -6   4   3       78.52      140.48      6.18 o 
  -5   4   3      206.86      225.20      6.55 o 
  -4   4   3      686.51      728.57      9.87 o 
  -3   4   3      374.05      369.82      6.87 o 
  -2   4   3      815.19      799.95      8.70 o 
  -1   4   3      491.35      509.05      7.20 o 
   0   4   3       13.03        2.59      1.26 o 
   1   4   3      336.91      346.77      6.69 o 
   2   4   3      212.75      239.39      6.17 o 
   3   4   3      976.79     1043.53     12.90 o 
   4   4   3       38.13       35.44      4.86 o 
   5   4   3       40.34       40.92      5.29 o 
   6   4   3       45.24       55.76      5.99 o 
   7   4   3       89.97       83.01      7.58 o 
 -11   5   3       21.50       10.17      7.91 o 
 -10   5   3        4.81        6.68      7.37 o 
  -9   5   3       21.06       26.28      5.78 o 
  -8   5   3      141.42      171.31      8.90 o 
  -7   5   3      191.14      186.77      7.79 o 
  -6   5   3      100.98      141.50      6.68 o 
  -5   5   3      263.51      264.13      7.60 o 
  -4   5   3      177.18      165.04      5.68 o 
  -3   5   3      641.02      809.36     10.34 o 
  -2   5   3      953.71      969.40     10.41 o 
  -1   5   3      555.96      493.94      2.51 o 
   0   5   3      158.86      148.09     88.48 o 
   1   5   3      751.05      744.71      9.97 o 
   2   5   3      659.25      668.03     10.22 o 
   3   5   3      101.95      107.95      5.80 o 
   4   5   3      991.68      991.68     14.93 o 
   5   5   3      199.96      213.52      9.01 o 
   6   5   3       12.11        7.90      5.47 o 
 -11   6   3        6.89       19.84      7.08 o 
 -10   6   3       67.23       74.49      8.44 o 
  -9   6   3        5.38        8.29      5.62 o 
  -8   6   3      125.78      125.16      8.34 o 
  -7   6   3      168.81      229.00      8.95 o 
  -6   6   3       80.09       99.70      6.19 o 
  -5   6   3       97.85      131.46      6.03 o 
  -4   6   3      737.82      773.06     11.73 o 
  -3   6   3      190.98      210.31      6.56 o 
  -2   6   3      417.94      428.40      8.05 o 
  -1   6   3       98.12       85.38      4.05 o 
   0   6   3      133.78       91.14      3.15 o 
   1   6   3       45.07       49.28      3.48 o 
   2   6   3        0.85        0.66      3.18 o 
   3   6   3      456.68      473.19     10.89 o 
   4   6   3      200.59      203.55      8.24 o 
   5   6   3       59.71       57.88      6.43 o 
   6   6   3        1.65        0.59      5.25 o 
 -11   7   3        3.55        5.70      7.15 o 
 -10   7   3        3.73        1.98      6.10 o 
  -9   7   3        0.15        4.51      5.91 o 
  -8   7   3       13.01        6.01      5.19 o 
  -7   7   3       37.08       36.51      5.18 o 
  -6   7   3      118.49       67.57      8.42 o 
  -5   7   3      147.56      167.11      7.09 o 
  -4   7   3       88.81      108.36      5.94 o 
  -3   7   3        7.72       10.82      3.55 o 
  -2   7   3      534.40      562.62      9.99 o 
  -1   7   3      618.32      619.99     10.31 o 
   0   7   3      147.52      118.00     73.92 o 
   1   7   3       14.64       17.08      3.83 o 
   2   7   3      321.07      331.00      9.11 o 
   3   7   3      150.69      145.63      7.36 o 
   4   7   3       45.19       48.47      5.45 o 
   5   7   3       65.52       57.02      6.65 o 
 -10   8   3       10.32       19.36      6.17 o 
  -9   8   3        9.94       19.02      5.99 o 
  -8   8   3        1.94        2.53      5.65 o 
  -7   8   3      153.62      129.83      8.16 o 
  -6   8   3       83.36       87.50      6.83 o 
  -5   8   3        7.14        6.15      4.38 o 
  -4   8   3      263.79      312.90      9.22 o 
  -3   8   3     1538.69     1738.69     18.85 o 
  -2   8   3       78.86       98.83      5.31 o 
  -1   8   3       80.45       61.25      4.99 o 
   0   8   3      166.15      170.74      4.76 o 
   1   8   3      259.35      223.41      7.93 o 
   2   8   3      147.50      136.75      6.80 o 
   3   8   3       19.12       22.21      4.79 o 
   4   8   3       31.78       33.73      5.03 o 
 -10   9   3        0.19        6.16      6.55 o 
  -9   9   3        8.05       11.16      6.48 o 
  -8   9   3        0.26        2.35      5.45 o 
  -7   9   3        1.29        3.26      5.31 o 
  -6   9   3       71.41       85.72      7.38 o 
  -5   9   3       30.01       30.71      5.49 o 
  -4   9   3        9.59       13.14      4.94 o 
  -3   9   3       45.00       60.80      5.87 o 
  -2   9   3       22.03       19.65      4.03 o 
  -1   9   3      120.45      121.59      6.16 o 
   0   9   3      615.37      544.95    328.15 o 
   1   9   3        3.57       10.90      4.13 o 
   2   9   3       25.05       26.91      4.53 o 
   3   9   3      134.21      117.40      7.78 o 
   4   9   3       19.15       21.08      5.25 o 
  -9  10   3       32.88       36.78      7.41 o 
  -8  10   3       37.34       36.29      7.45 o 
  -7  10   3       11.53        7.60      5.73 o 
  -6  10   3      178.63      184.37      9.98 o 
  -5  10   3       94.15       76.73      7.69 o 
  -4  10   3       75.60      106.88      7.57 o 
  -3  10   3       62.22       66.04      6.34 o 
  -2  10   3       98.49       85.76      5.94 o 
  -1  10   3       17.06       16.53      4.54 o 
   0  10   3       78.89       66.12      4.18 o 
   1  10   3       71.68       63.64      6.21 o 
   2  10   3        8.75        8.83      4.53 o 
   3  10   3        2.65        3.25      4.35 o 
  -9  11   3        4.25        3.92      6.64 o 
  -8  11   3        3.27        1.11      6.08 o 
  -7  11   3       37.20       33.41      7.10 o 
  -6  11   3        2.71        8.48      6.28 o 
  -5  11   3       71.22       59.12      7.54 o 
  -4  11   3        9.29       16.06      5.35 o 
  -3  11   3       96.91       95.70      7.46 o 
  -2  11   3        4.90        4.13      4.17 o 
  -1  11   3        5.91        8.70      4.20 o 
   0  11   3       13.86       19.54      3.46 o 
   1  11   3       48.23       47.49      5.58 o 
  -8  12   3       10.42       21.17      6.38 o 
  -7  12   3        0.24        2.14      6.07 o 
  -6  12   3       27.37       20.88      6.82 o 
  -5  12   3        1.84        8.34      5.62 o 
  -4  12   3       10.82       12.01      5.26 o 
  -3  12   3       39.10       52.86      5.99 o 
  -2  12   3       30.49       36.39      6.03 o 
  -1  12   3       73.75       60.09      6.47 o 
   0  12   3       32.62       36.05      3.83 o 
  -6  13   3        7.28       15.33      6.06 o 
  -5  13   3        9.34        4.79      6.35 o 
  -4  13   3        0.32        5.33      5.33 o 
  -3  13   3        0.29       10.28      4.67 o 
   1 -14   4       17.30       26.20      6.94 o 
   2 -14   4       23.44       40.63      7.52 o 
   3 -14   4        7.52        3.43      6.91 o 
  -2 -13   4        8.27        3.18      7.41 o 
  -1 -13   4        1.40       10.80      6.61 o 
   0 -13   4       39.15       48.26     10.37 o 
   1 -13   4       29.91       38.08      6.74 o 
   2 -13   4       13.43       17.31      7.75 o 
   3 -13   4       97.69      100.08      9.67 o 
   4 -13   4       13.04        1.21      7.98 o 
   5 -13   4        7.23        7.34      7.42 o 
  -3 -12   4       49.42       49.65      8.35 o 
  -2 -12   4        5.66        3.57      6.45 o 
  -1 -12   4        0.24        2.39      5.93 o 
   0 -12   4        0.21        3.17      4.83 o 
   1 -12   4       42.48       42.68      7.10 o 
   2 -12   4       92.23       81.80      8.45 o 
   3 -12   4        4.59       20.53      6.00 o 
   4 -12   4        3.62        3.27      6.25 o 
   5 -12   4        5.40        2.33      6.91 o 
   6 -12   4        1.44        5.61      6.27 o 
  -5 -11   4        5.30        5.68      6.67 o 
  -4 -11   4       10.46        9.06      6.49 o 
  -3 -11   4       38.79       38.43      6.38 o 
  -2 -11   4       42.33       53.78      7.48 o 
  -1 -11   4        3.34        5.37      5.05 o 
   0 -11   4        0.15        0.30      3.97 o 
   1 -11   4       43.63       57.58      6.50 o 
   2 -11   4        3.77        0.85      5.74 o 
   3 -11   4       23.11       27.24      6.22 o 
   4 -11   4        1.31        9.96      6.06 o 
   5 -11   4       11.57        2.47      6.62 o 
   6 -11   4       12.00       22.93      6.61 o 
   7 -11   4        2.01        1.82      7.02 o 
  -6 -10   4        0.18        2.44      5.86 o 
  -5 -10   4       15.33        9.05      6.24 o 
  -4 -10   4        6.56       10.15      4.88 o 
  -3 -10   4       99.25      119.01      8.06 o 
  -2 -10   4        4.65        1.36      5.14 o 
  -1 -10   4      402.70      445.57     12.73 o 
   0 -10   4        4.30        3.04      3.56 o 
   1 -10   4       50.41       51.56      6.18 o 
   2 -10   4        1.44        5.04      5.04 o 
   3 -10   4      253.12      204.54      9.18 o 
   4 -10   4       25.77       39.18      6.31 o 
   5 -10   4        0.02        0.34      5.00 o 
   6 -10   4        0.10        7.60      6.22 o 
   7 -10   4       42.14       38.19      8.42 o 
   8 -10   4       28.44       35.56      9.18 o 
  -6  -9   4      160.06      152.92      9.43 o 
  -5  -9   4      102.30       86.41      7.65 o 
  -4  -9   4       93.64       79.31      7.04 o 
  -3  -9   4      426.44      427.05     12.23 o 
  -2  -9   4      184.82      182.07      8.26 o 
  -1  -9   4        0.74        3.42      3.87 o 
   0  -9   4      442.06      285.04    173.07 o 
   1  -9   4       10.55        4.51      4.03 o 
   2  -9   4      397.16      363.96     10.67 o 
   3  -9   4       61.35       91.85      6.38 o 
   4  -9   4       20.10       24.54      5.23 o 
   5  -9   4       96.29      102.33      8.64 o 
   6  -9   4        0.92        3.31      5.81 o 
   7  -9   4        2.95        3.55      6.61 o 
   8  -9   4        8.14        6.03      7.52 o 
  -7  -8   4        6.26        8.21      5.45 o 
  -6  -8   4       73.81       82.86      7.45 o 
  -5  -8   4       68.83       59.07      6.54 o 
  -4  -8   4      527.63      528.90     12.46 o 
  -3  -8   4      120.82      127.19      6.85 o 
  -2  -8   4        0.01        0.59      3.58 o 
  -1  -8   4      661.68      497.66      6.05 o 
   0  -8   4      109.20      162.28      5.63 o 
   1  -8   4        6.57       23.37      3.83 o 
   2  -8   4        4.04        0.53      3.52 o 
   3  -8   4       72.56       54.67      5.11 o 
   4  -8   4       15.90        8.32      4.42 o 
   5  -8   4      484.94      490.90     13.10 o 
   6  -8   4       15.98       11.91      5.98 o 
   7  -8   4        0.60        0.37      6.28 o 
   8  -8   4       10.98        3.96      7.24 o 
  -8  -7   4        3.52        8.60      5.26 o 
  -7  -7   4       71.51       70.51      7.55 o 
  -6  -7   4       61.58       51.30      6.36 o 
  -5  -7   4      205.44      182.48      8.64 o 
  -4  -7   4       45.56       51.01      5.09 o 
  -3  -7   4       49.12       39.01      4.20 o 
  -2  -7   4       73.23       84.25      5.16 o 
  -1  -7   4      701.18      703.60     10.70 o 
   0  -7   4      168.62      173.13      4.27 o 
   1  -7   4        9.29        6.43      3.38 o 
   2  -7   4        0.48        1.38      2.90 o 
   3  -7   4       18.74        8.48      3.11 o 
   4  -7   4       11.31        6.82      3.55 o 
   5  -7   4        2.83        9.30      4.31 o 
   6  -7   4        4.09       16.91      5.05 o 
   7  -7   4        2.00        1.78      5.82 o 
   8  -7   4        1.95        6.83      6.83 o 
  -8  -6   4       34.65       43.64      6.46 o 
  -7  -6   4      193.59      163.93      9.22 o 
  -6  -6   4     1181.36     1082.02     17.34 o 
  -5  -6   4       27.86       38.19      4.75 o 
  -4  -6   4      233.95      262.86      7.74 o 
  -3  -6   4        0.08        1.59      2.90 o 
  -2  -6   4       58.98       54.82      3.74 o 
  -1  -6   4      120.89       93.75      2.42 o 
   0  -6   4      411.82      306.65      4.81 o 
   1  -6   4      565.05      686.32      9.53 o 
   2  -6   4        6.62        4.69      2.30 o 
   3  -6   4       59.56       36.72      3.58 o 
   4  -6   4       73.09       69.87      5.02 o 
   5  -6   4      552.05      515.70     12.13 o 
   6  -6   4       55.99       76.10      6.72 o 
   7  -6   4        3.32        3.72      4.86 o 
   8  -6   4        2.01        6.26      6.26 o 
   9  -6   4        7.76        0.87      7.74 o 
  -9  -5   4       18.66       11.62      6.88 o 
  -8  -5   4      187.76      168.82      9.94 o 
  -7  -5   4       39.78       45.65      6.81 o 
  -6  -5   4     1075.13     1169.41     16.67 o 
  -5  -5   4      930.28      915.65     13.31 o 
  -4  -5   4      839.66      889.89     11.65 o 
  -3  -5   4        0.73        1.99      2.12 o 
  -2  -5   4      639.01      705.06      9.14 o 
  -1  -5   4      246.80      311.44      6.19 o 
   0  -5   4        2.74       11.90      1.62 o 
   1  -5   4      926.09      901.09     10.06 o 
   2  -5   4        8.06        2.47      1.98 o 
   3  -5   4      319.56      348.15      6.62 o 
   4  -5   4       92.39       65.39      4.17 o 
   5  -5   4      413.69      433.70     10.73 o 
   6  -5   4      130.14      141.31      8.17 o 
   7  -5   4       38.47       40.05      5.43 o 
   8  -5   4       15.52       14.37      6.56 o 
   9  -5   4        0.36        0.81      6.14 o 
  -9  -4   4       10.69       10.42      6.49 o 
  -8  -4   4        1.47        8.24      4.66 o 
  -7  -4   4       93.24       72.27      6.94 o 
  -6  -4   4      128.03      140.15      6.72 o 
  -5  -4   4      118.26      120.01      5.33 o 
  -4  -4   4      119.29      140.48      4.82 o 
  -3  -4   4      107.01       75.18      3.56 o 
  -2  -4   4     1870.93     1787.84     13.04 o 
  -1  -4   4      191.27      251.75      5.14 o 
   0  -4   4     1478.89     1305.62    770.00 o 
   1  -4   4      503.30      524.47      7.28 o 
   2  -4   4      123.65      102.25      3.88 o 
   3  -4   4      140.86      123.63      4.70 o 
   4  -4   4        0.01        0.14      2.67 o 
   5  -4   4      151.06      134.20      6.65 o 
   6  -4   4      158.46      133.35      7.49 o 
   7  -4   4       31.13       31.89      5.52 o 
   8  -4   4       12.27        9.43      6.05 o 
   9  -4   4        1.96        3.91      6.67 o 
 -10  -3   4       40.09       28.11      7.81 o 
  -9  -3   4       39.73       36.26      7.38 o 
  -8  -3   4       19.11       13.06      5.68 o 
  -7  -3   4        2.42        1.75      4.05 o 
  -6  -3   4      170.36      206.49      7.06 o 
  -5  -3   4      660.57      633.74     10.14 o 
  -4  -3   4      203.58      229.89      5.69 o 
  -3  -3   4       62.11       76.41      4.28 o 
  -2  -3   4      361.02      368.51      5.80 o 
  -1  -3   4        7.18        1.13      1.34 o 
   0  -3   4       64.74       32.86     20.41 o 
   1  -3   4        0.81        5.71      1.54 o 
   2  -3   4      169.06      158.51      4.59 o 
   3  -3   4        5.02       11.86      2.28 o 
   4  -3   4        0.24        0.75      2.76 o 
   5  -3   4      395.99      379.53      9.56 o 
   6  -3   4        3.22        0.46      4.04 o 
   7  -3   4        4.71        8.64      5.01 o 
   8  -3   4      100.10      129.13      9.17 o 
   9  -3   4       65.74       61.58      8.33 o 
 -10  -2   4      108.27       91.76      8.97 o 
  -9  -2   4      308.25      289.29     12.05 o 
  -8  -2   4       52.97       47.65      6.05 o 
  -7  -2   4        4.83        4.88      3.48 o 
  -6  -2   4        3.54        3.74      2.84 o 
  -5  -2   4       65.86      109.68      4.75 o 
  -4  -2   4     3125.03     3323.23     18.69 o 
  -3  -2   4       27.66       40.03      2.46 o 
  -2  -2   4     1841.92     2055.94     12.09 o 
  -1  -2   4      723.75      916.68      8.25 o 
   0  -2   4     1207.26     1030.94      6.08 o 
   1  -2   4     1265.08     1136.91      9.74 o 
   2  -2   4      650.91      691.65      8.50 o 
   3  -2   4      611.26      613.72      8.80 o 
   4  -2   4      393.43      438.35      9.21 o 
   5  -2   4        3.10        3.78      3.78 o 
   6  -2   4      184.69      213.61      9.17 o 
   7  -2   4       83.28       78.28      7.39 o 
   8  -2   4        4.49        2.58      6.83 o 
 -10  -1   4      206.37      226.45     12.11 o 
  -9  -1   4       86.31       89.29      8.30 o 
  -8  -1   4        3.56        0.73      4.58 o 
  -7  -1   4      167.76      131.87      6.33 o 
  -6  -1   4      134.45      181.63      6.11 o 
  -5  -1   4       27.29       14.40      2.69 o 
  -4  -1   4     2209.27     2513.86     15.73 o 
  -3  -1   4     1437.56     1271.56      9.96 o 
  -2  -1   4      155.50      221.89      4.11 o 
  -1  -1   4      246.20      241.71      3.13 o 
   0  -1   4       15.26        4.14      1.08 o 
   1  -1   4       48.67       30.25      1.24 o 
   2  -1   4     2592.00     2538.52     15.66 o 
   3  -1   4      190.13      187.06      5.43 o 
   4  -1   4       58.66       51.66      3.87 o 
   5  -1   4        6.37       10.42      3.61 o 
   6  -1   4      139.99      159.56      8.16 o 
   7  -1   4        8.92       11.39      5.13 o 
   8  -1   4       46.77       42.33      7.61 o 
 -11   0   4        0.24        0.82      5.92 o 
 -10   0   4       91.18       63.48      8.40 o 
  -9   0   4      292.61      325.14     11.84 o 
  -8   0   4      363.80      301.32      9.86 o 
  -7   0   4        0.20        0.92      3.38 o 
  -6   0   4      191.42      202.35      6.33 o 
  -5   0   4      119.07       96.42      2.14 o 
  -4   0   4      793.51      980.30      9.83 o 
  -3   0   4       28.98        5.43      1.53 o 
  -2   0   4      338.81      266.33      1.29 o 
  -1   0   4      205.84      232.86      3.99 o 
   0   0   4      451.63      420.19      3.91 o 
   1   0   4      146.22      208.87      4.41 o 
   2   0   4      171.21      182.02      4.77 o 
   3   0   4      659.52      628.34      8.92 o 
   4   0   4      868.83      974.06     12.40 o 
   5   0   4      243.32      234.78      8.13 o 
   6   0   4      181.89      211.24      8.72 o 
   7   0   4       10.85       12.81      5.54 o 
   8   0   4       11.54       19.67      6.90 o 
 -11   1   4        1.25       13.26      5.71 o 
 -10   1   4       53.33       55.21      7.51 o 
  -9   1   4      120.90      150.87      8.55 o 
  -8   1   4       43.09       40.24      5.46 o 
  -7   1   4      258.25      257.06      8.37 o 
  -6   1   4       15.96       47.81      3.78 o 
  -5   1   4       31.88       41.10      4.42 o 
  -4   1   4      476.10      528.43      7.42 o 
  -3   1   4      816.48      772.39      7.66 o 
  -2   1   4     3023.11     2975.34      1.38 o 
  -1   1   4      583.65      483.47      5.86 o 
   0   1   4     2119.25     2050.66     67.64 o 
   1   1   4       35.54       53.11      2.65 o 
   2   1   4        1.48       14.91      2.49 o 
   3   1   4      332.64      324.00      6.98 o 
   4   1   4      422.22      435.22      9.20 o 
   5   1   4       23.60       26.68      4.74 o 
   6   1   4        8.37        3.47      4.63 o 
   7   1   4       25.76       15.87      6.11 o 
   8   1   4        0.01        4.69      6.06 o 
 -11   2   4       12.57        9.26      7.17 o 
 -10   2   4        0.09        1.72      5.88 o 
  -9   2   4      102.29       90.83      7.87 o 
  -8   2   4      735.50      613.67     13.68 o 
  -7   2   4      520.77      621.30     11.63 o 
  -6   2   4      393.44      308.74      7.84 o 
  -5   2   4      529.07      417.80      1.99 o 
  -4   2   4      277.33      375.39      1.89 o 
  -3   2   4        0.62        5.20      1.64 o 
  -2   2   4     1509.14     1193.87      1.73 o 
  -1   2   4      562.64      415.51      5.85 o 
   0   2   4        5.34        2.79      1.10 o 
   1   2   4       48.97       39.03      2.57 o 
   2   2   4      512.74      405.89      8.85 o 
   3   2   4      455.12      469.60      8.76 o 
   4   2   4      221.81      242.71      7.49 o 
   5   2   4      105.68      105.28      6.16 o 
   6   2   4       66.30       67.58      6.09 o 
   7   2   4       33.57       30.25      6.62 o 
 -11   3   4       17.36       18.26      7.12 o 
 -10   3   4        0.01        0.00      5.79 o 
  -9   3   4       54.53       73.01      7.48 o 
  -8   3   4      168.50      176.26      8.44 o 
  -7   3   4      356.63      410.75     10.53 o 
  -6   3   4      265.04      215.62      6.91 o 
  -5   3   4      507.50      497.37      8.91 o 
  -4   3   4        3.26        4.82      1.97 o 
  -3   3   4      269.10      187.76      4.63 o 
  -2   3   4      516.25      383.34      6.07 o 
  -1   3   4        0.54       12.80      1.93 o 
   0   3   4      812.42      619.70    355.28 o 
   1   3   4      501.27      597.29      8.20 o 
   2   3   4       77.32       61.56      2.36 o 
   3   3   4      476.49      433.57      9.00 o 
   4   3   4      513.45      553.77     10.96 o 
   5   3   4        5.03        8.16      4.23 o 
   6   3   4       17.05       13.58      6.09 o 
   7   3   4        5.57        5.02      5.47 o 
 -11   4   4       21.12        4.93      8.46 o 
 -10   4   4        2.86        6.06      5.98 o 
  -9   4   4        0.06        2.10      5.61 o 
  -8   4   4       65.55       70.39      6.89 o 
  -7   4   4      223.90      211.32      7.97 o 
  -6   4   4      254.47      231.20      7.41 o 
  -5   4   4       54.29       94.22      4.85 o 
  -4   4   4       52.68       58.74      3.77 o 
  -3   4   4       20.86       20.02      2.26 o 
  -2   4   4       76.73       65.90      1.90 o 
  -1   4   4       90.84      111.44      3.89 o 
   0   4   4      829.09      773.01    447.43 o 
   1   4   4       48.83       63.00      3.65 o 
   2   4   4      486.16      550.79      9.21 o 
   3   4   4      401.22      424.57      9.68 o 
   4   4   4       10.59       15.76      3.96 o 
   5   4   4      414.82      457.05     11.82 o 
   6   4   4      246.64      236.73     10.27 o 
 -11   5   4       27.48       34.85      8.21 o 
 -10   5   4        0.31        1.08      6.38 o 
  -9   5   4        0.64        0.00      5.52 o 
  -8   5   4        0.06        4.83      4.83 o 
  -7   5   4      119.86       61.33      7.91 o 
  -6   5   4      384.82      371.18      9.79 o 
  -5   5   4        0.72        6.71      2.87 o 
  -4   5   4        5.03       15.08      3.20 o 
  -3   5   4      634.82      647.93      9.08 o 
  -2   5   4      807.95      928.52     10.55 o 
  -1   5   4      686.26      734.36      9.45 o 
   0   5   4     1749.63     1537.20    897.94 o 
   1   5   4       78.57       61.48      2.60 o 
   2   5   4       16.39        6.16      6.16 o 
   3   5   4      414.87      439.77     10.15 o 
   4   5   4      189.37      191.18      8.09 o 
   5   5   4       41.61       45.47      5.77 o 
   6   5   4        3.34        1.45      5.10 o 
 -11   6   4        0.21        1.29      7.98 o 
 -10   6   4        0.40        3.80      6.18 o 
  -9   6   4        2.32        1.67      4.99 o 
  -8   6   4       12.10       13.67      5.18 o 
  -7   6   4       25.50       24.79      5.17 o 
  -6   6   4      109.62      130.03      6.81 o 
  -5   6   4      243.77      239.25      8.02 o 
  -4   6   4      573.39      656.61     11.07 o 
  -3   6   4       14.92       10.52      2.83 o 
  -2   6   4      718.52      709.23     10.34 o 
  -1   6   4       13.48        1.46      2.50 o 
   0   6   4      213.15      166.00    100.34 o 
   1   6   4      150.44      118.28      3.29 o 
   2   6   4        3.18        8.30      3.73 o 
   3   6   4       71.47       71.18      5.28 o 
   4   6   4       59.36       57.05      5.43 o 
   5   6   4       19.69       27.44      4.92 o 
 -11   7   4       40.07       40.57      8.71 o 
 -10   7   4       18.55       11.73      7.62 o 
  -9   7   4       11.01       16.24      5.60 o 
  -8   7   4        1.62        6.07      4.86 o 
  -7   7   4        7.05       17.45      4.43 o 
  -6   7   4       12.59       21.23      4.21 o 
  -5   7   4      115.08      122.91      6.50 o 
  -4   7   4       60.34       55.81      5.01 o 
  -3   7   4        3.98       12.03      3.35 o 
  -2   7   4        0.94        1.68      2.74 o 
  -1   7   4      146.91      155.44      5.84 o 
   0   7   4      177.45      157.35      4.46 o 
   1   7   4      980.24     1000.35     14.21 o 
   2   7   4       11.90        9.07      4.14 o 
   3   7   4       12.37       16.87      4.09 o 
   4   7   4       29.97       26.80      5.13 o 
   5   7   4       72.74       84.67      6.51 o 
 -10   8   4        0.02        1.19      7.08 o 
  -9   8   4        6.98       13.70      6.53 o 
  -8   8   4       11.99        3.23      6.04 o 
  -7   8   4        4.55        5.43      5.53 o 
  -6   8   4        4.04        5.36      4.54 o 
  -5   8   4      160.86      145.06      7.74 o 
  -4   8   4      146.08      160.57      7.84 o 
  -3   8   4        0.05        2.90      3.61 o 
  -2   8   4      120.26      119.68      5.81 o 
  -1   8   4       43.46       37.86      3.21 o 
   0   8   4      123.26       96.60     58.52 o 
   1   8   4      108.02      100.73      6.56 o 
   2   8   4       30.33       38.21      5.06 o 
   3   8   4        0.87        4.23      4.23 o 
   4   8   4       18.34       14.87      5.06 o 
 -10   9   4       32.83       42.85      8.09 o 
  -9   9   4       27.32       52.15      7.75 o 
  -8   9   4       25.05       15.59      6.28 o 
  -7   9   4       48.11       57.80      7.25 o 
  -6   9   4       61.88       62.02      7.28 o 
  -5   9   4      394.39      434.29     12.60 o 
  -4   9   4      161.88      175.46      8.52 o 
  -3   9   4      120.30      122.85      6.79 o 
  -2   9   4        8.19       12.80      3.47 o 
  -1   9   4       40.59       52.32      4.88 o 
   0   9   4       77.14       63.89      3.83 o 
   1   9   4        2.88        1.10      4.25 o 
   2   9   4      109.17      120.26      7.15 o 
   3   9   4       12.29       12.88      4.49 o 
  -9  10   4        9.35        3.90      7.04 o 
  -8  10   4        7.44        8.55      6.51 o 
  -7  10   4       10.31       12.11      5.86 o 
  -6  10   4       13.62       26.57      5.89 o 
  -5  10   4        0.38        4.49      5.24 o 
  -4  10   4       15.77       13.18      5.58 o 
  -3  10   4       39.65       37.41      5.22 o 
  -2  10   4        6.06        8.16      3.83 o 
  -1  10   4       21.05       26.40      4.40 o 
   0  10   4      127.42      120.93      5.04 o 
   1  10   4      140.64      149.21      7.53 o 
   2  10   4        0.43        3.56      4.27 o 
  -9  11   4       19.34       13.94      7.61 o 
  -8  11   4        6.51       13.79      6.69 o 
  -7  11   4        4.73        6.90      6.90 o 
  -6  11   4       10.95       12.03      5.92 o 
  -5  11   4        0.03        5.72      5.72 o 
  -4  11   4        2.42        1.74      5.11 o 
  -3  11   4        5.48        8.79      4.30 o 
  -2  11   4        8.76        2.18      4.47 o 
  -1  11   4       75.05       65.35      6.16 o 
   0  11   4        3.26        3.08      3.03 o 
   1  11   4        0.16        1.01      3.91 o 
  -7  12   4        8.88        6.21      6.48 o 
  -6  12   4        6.75       14.89      6.36 o 
  -5  12   4       12.62        9.91      6.44 o 
  -4  12   4        0.08        5.61      5.61 o 
  -3  12   4        0.38        4.80      4.80 o 
  -2  12   4       14.18       18.07      4.94 o 
  -1  12   4       27.20       25.44      5.13 o 
  -2 -13   5        2.84        0.77      6.47 o 
  -1 -13   5       27.85       36.15      7.44 o 
   0 -13   5       13.07       23.00      4.60 o 
   1 -13   5       11.77        5.94      7.18 o 
   2 -13   5       15.61        7.47      6.09 o 
   3 -13   5        3.21        2.30      6.78 o 
   4 -13   5        3.21        6.01      6.42 o 
  -3 -12   5      118.05      102.14      9.52 o 
  -2 -12   5        3.14       12.36      5.87 o 
  -1 -12   5        7.54        1.71      5.88 o 
   0 -12   5       21.06       16.85      4.34 o 
   1 -12   5       38.97       42.92      6.50 o 
   2 -12   5       24.57       17.23      6.39 o 
   3 -12   5       41.10       40.77      7.46 o 
   4 -12   5        3.86        6.97      6.97 o 
   5 -12   5       31.74        0.79      6.38 o 
   6 -12   5        1.28        2.13      7.10 o 
  -5 -11   5       99.57       95.49      8.64 o 
  -4 -11   5       17.63       18.34      6.77 o 
  -3 -11   5       22.49       20.70      6.56 o 
  -2 -11   5       30.24       48.73      6.22 o 
  -1 -11   5      173.67      177.25     10.06 o 
   0 -11   5      279.41      342.01      8.64 o 
   1 -11   5        1.21        0.86      5.46 o 
   2 -11   5       55.80       69.12      6.98 o 
   3 -11   5        0.25        1.51      5.44 o 
   4 -11   5       69.13       61.12      7.35 o 
   5 -11   5       14.10        0.37      6.48 o 
   6 -11   5        3.10        5.51      6.49 o 
  -6 -10   5       99.18      105.15      9.36 o 
  -5 -10   5        0.02        2.94      5.65 o 
  -4 -10   5        3.72        8.46      5.32 o 
  -3 -10   5       12.70       29.81      5.60 o 
  -2 -10   5       73.38      121.92      7.80 o 
  -1 -10   5       91.48      115.37      8.01 o 
   0 -10   5      126.05       95.29     61.95 o 
   1 -10   5      303.45      320.83     10.79 o 
   2 -10   5       20.97       21.71      5.40 o 
   3 -10   5       15.03       18.33      5.44 o 
   4 -10   5       79.15       63.22      7.36 o 
   5 -10   5       14.19        5.42      5.90 o 
   6 -10   5       31.78       36.22      6.99 o 
   7 -10   5        0.12        0.43      7.02 o 
  -7  -9   5        0.73        5.63      6.39 o 
  -6  -9   5        5.44        5.83      5.83 o 
  -5  -9   5        2.16        4.36      5.26 o 
  -4  -9   5       13.86        3.70      5.47 o 
  -3  -9   5       31.12       36.29      5.58 o 
  -2  -9   5        0.13        2.54      4.25 o 
  -1  -9   5      154.51      175.24      5.49 o 
   0  -9   5      531.15      491.25      8.37 o 
   1  -9   5      177.78      203.15      8.17 o 
   2  -9   5       10.65       18.39      4.50 o 
   3  -9   5        0.00        0.70      4.21 o 
   4  -9   5        0.04        2.05      5.14 o 
   5  -9   5        0.09        4.89      4.72 o 
   6  -9   5        0.04        1.68      5.28 o 
   7  -9   5       10.44        0.78      6.62 o 
  -7  -8   5       18.57       22.26      5.97 o 
  -6  -8   5      123.52      129.84      8.42 o 
  -5  -8   5      725.88      770.73     15.54 o 
  -4  -8   5      434.85      446.89     11.89 o 
  -3  -8   5       60.26       85.17      6.09 o 
  -2  -8   5       97.12      119.38      6.43 o 
  -1  -8   5      224.94      226.14      8.12 o 
   0  -8   5      267.39      261.79      5.76 o 
   1  -8   5       36.69       54.48      4.92 o 
   2  -8   5      165.16      135.92      6.73 o 
   3  -8   5       85.02       74.67      5.45 o 
   4  -8   5      340.61      340.24     10.52 o 
   5  -8   5        5.39        6.28      4.69 o 
   6  -8   5       14.83        8.07      5.55 o 
   7  -8   5       25.87       25.12      7.14 o 
   8  -8   5        2.37        4.05      6.91 o 
  -8  -7   5        4.97        5.48      5.84 o 
  -7  -7   5       23.46       31.06      5.88 o 
  -6  -7   5       87.33       86.43      7.24 o 
  -5  -7   5        4.75        1.60      4.43 o 
  -4  -7   5       40.15       59.11      5.52 o 
  -3  -7   5     1597.21     1617.84     17.71 o 
  -2  -7   5      126.46      120.93      3.41 o 
  -1  -7   5      442.21      404.96      8.94 o 
   0  -7   5      101.13       77.32     50.51 o 
   1  -7   5      708.02      741.57     11.32 o 
   2  -7   5      244.72      203.21      6.99 o 
   3  -7   5       85.43       96.45      5.66 o 
   4  -7   5      192.48      198.69      8.02 o 
   5  -7   5        0.45        0.00      4.08 o 
   6  -7   5       40.32       23.69      4.71 o 
   7  -7   5        3.69        7.60      5.42 o 
   8  -7   5       13.70       17.78      7.13 o 
  -9  -6   5       12.26       13.83      6.85 o 
  -8  -6   5        6.90       10.58      5.30 o 
  -7  -6   5       31.68       37.01      6.57 o 
  -6  -6   5        7.95        1.88      4.18 o 
  -5  -6   5      894.16      881.34     14.43 o 
  -4  -6   5     2252.86     2265.58     20.36 o 
  -3  -6   5      259.13      265.60      7.34 o 
  -2  -6   5      202.66      272.55      6.87 o 
  -1  -6   5       44.18       40.61      3.28 o 
   0  -6   5      258.30      202.24    121.15 o 
   1  -6   5      164.84      158.44      5.36 o 
   2  -6   5       45.97       62.50      4.01 o 
   3  -6   5       37.63       38.68      3.80 o 
   4  -6   5      125.71      144.08      6.55 o 
   5  -6   5       13.94       21.92      4.17 o 
   6  -6   5        0.88        4.22      5.09 o 
   7  -6   5       49.96       34.16      6.70 o 
   8  -6   5       14.90       24.66      6.90 o 
  -9  -5   5      277.36      255.70     12.30 o 
  -8  -5   5       39.08       30.86      6.36 o 
  -7  -5   5       12.50       14.16      4.75 o 
  -6  -5   5        2.25        6.55      3.92 o 
  -5  -5   5       17.46       10.08      3.67 o 
  -4  -5   5       44.73       70.24      4.25 o 
  -3  -5   5       11.58        6.83      2.92 o 
  -2  -5   5      121.51      130.03      2.13 o 
  -1  -5   5      225.05      187.69      5.36 o 
   0  -5   5       10.86        0.42      1.55 o 
   1  -5   5      454.01      541.99      8.45 o 
   2  -5   5      140.74       95.42      4.52 o 
   3  -5   5      209.07      235.81      7.09 o 
   4  -5   5       59.54       46.71      4.56 o 
   5  -5   5       20.04       20.85      3.93 o 
   6  -5   5       45.84       44.17      5.76 o 
   7  -5   5       21.67       17.72      6.11 o 
   8  -5   5        8.52       11.17      6.05 o 
 -10  -4   5       62.43       53.55      8.67 o 
  -9  -4   5       98.18      104.23      8.16 o 
  -8  -4   5        0.01        6.17      4.94 o 
  -7  -4   5        0.04        6.27      4.23 o 
  -6  -4   5       19.27       24.73      3.92 o 
  -5  -4   5        6.19        0.17      2.86 o 
  -4  -4   5      103.92      120.27      4.97 o 
  -3  -4   5     3733.22     3655.15     20.36 o 
  -2  -4   5      991.62     1063.41     10.60 o 
  -1  -4   5        6.47       23.04      2.45 o 
   0  -4   5      482.52      405.30      6.64 o 
   1  -4   5        0.00        3.23      1.82 o 
   2  -4   5       24.97       20.73      2.81 o 
   3  -4   5      111.84      100.33      4.83 o 
   4  -4   5      205.38      175.93      6.61 o 
   5  -4   5        5.44        7.81      3.85 o 
   6  -4   5      120.29       95.43      7.29 o 
   7  -4   5        4.76        0.30      5.39 o 
   8  -4   5       27.31       27.89      6.87 o 
 -10  -3   5        0.90        9.21      5.93 o 
  -9  -3   5      494.36      438.35     14.37 o 
  -8  -3   5      620.99      638.02     15.03 o 
  -7  -3   5      149.27      138.42      6.91 o 
  -6  -3   5       11.34       10.36      3.51 o 
  -5  -3   5       37.29       24.30      3.26 o 
  -4  -3   5      134.19      128.27      3.66 o 
  -3  -3   5      153.83      186.50      4.76 o 
  -2  -3   5      276.64      227.66      1.58 o 
  -1  -3   5      545.25      421.57      6.25 o 
   0  -3   5      271.72      230.57      5.13 o 
   1  -3   5      408.16      486.84      7.40 o 
   2  -3   5        2.38        3.21      2.09 o 
   3  -3   5      935.08      933.49     11.96 o 
   4  -3   5      329.67      315.00      8.46 o 
   5  -3   5       34.28       29.17      4.55 o 
   6  -3   5        8.01       16.56      5.34 o 
   7  -3   5       28.31       15.17      6.16 o 
   8  -3   5        9.74        8.38      6.56 o 
 -10  -2   5       14.89       35.40      6.59 o 
  -9  -2   5      174.13      177.42     10.13 o 
  -8  -2   5       23.95       29.10      5.49 o 
  -7  -2   5       17.37       16.97      4.08 o 
  -6  -2   5       23.00       53.66      4.28 o 
  -5  -2   5      103.05      104.86      4.61 o 
  -4  -2   5      431.02      587.60      8.53 o 
  -3  -2   5     6125.38     5414.16     93.92 o 
  -2  -2   5     4792.12     4814.87     84.30 o 
  -1  -2   5      156.98      169.32      1.56 o 
   0  -2   5      134.75      183.48      3.11 o 
   1  -2   5      182.36      161.43      4.52 o 
   2  -2   5      231.13      245.20      5.88 o 
   3  -2   5       17.99        1.39      3.51 o 
   4  -2   5        0.01        2.89      2.89 o 
   5  -2   5        6.84       10.93      4.02 o 
   6  -2   5       20.28       20.80      5.24 o 
   7  -2   5       26.96       26.76      6.35 o 
   8  -2   5        3.65        7.03      6.51 o 
 -11  -1   5        0.01        2.43      6.71 o 
 -10  -1   5        4.68        6.97      5.21 o 
  -9  -1   5      250.94      252.88     10.85 o 
  -8  -1   5      860.11      903.34     15.70 o 
  -7  -1   5      443.75      420.15     10.33 o 
  -6  -1   5       81.11       93.26      4.69 o 
  -5  -1   5        0.42        0.11      2.17 o 
  -4  -1   5      326.29      310.45      5.11 o 
  -3  -1   5      107.30       69.75      2.93 o 
  -2  -1   5      580.66      541.63      6.71 o 
  -1  -1   5        0.26        0.31      1.48 o 
   0  -1   5      245.06      311.92      3.84 o 
   1  -1   5       85.17      101.93      3.69 o 
   2  -1   5      316.13      315.26      6.52 o 
   3  -1   5        5.59        8.23      2.47 o 
   4  -1   5      490.54      506.74     10.03 o 
   5  -1   5      203.36      196.29      7.68 o 
   6  -1   5       45.11       56.71      6.14 o 
   7  -1   5       19.34       20.29      6.02 o 
   8  -1   5       28.30       46.50      7.13 o 
 -11   0   5        1.48        2.78      6.72 o 
 -10   0   5       28.38       34.83      6.64 o 
  -9   0   5      100.09      108.23      7.74 o 
  -8   0   5        8.12       19.47      4.82 o 
  -7   0   5        2.89        0.38      3.45 o 
  -6   0   5        8.30        0.92      2.69 o 
  -5   0   5       97.01       62.71      3.52 o 
  -4   0   5      497.46      406.50      6.71 o 
  -3   0   5       88.01      116.75      3.47 o 
  -2   0   5     1793.83     1966.92     12.04 o 
  -1   0   5     4811.06     4357.14      1.31 o 
   0   0   5      176.98      198.12      3.80 o 
   1   0   5        4.84        5.90      2.43 o 
   2   0   5      130.39      132.08      4.54 o 
   3   0   5       58.59       70.82      4.07 o 
   4   0   5       24.28       21.33      3.73 o 
   5   0   5       24.20       23.19      4.26 o 
   6   0   5       14.91       18.38      5.00 o 
   7   0   5       10.83       17.23      5.69 o 
 -11   1   5        2.23        5.54      6.42 o 
 -10   1   5        6.91        3.74      6.09 o 
  -9   1   5        2.53        0.85      5.38 o 
  -8   1   5      221.10      212.96      8.68 o 
  -7   1   5      694.79      639.67     13.83 o 
  -6   1   5     1520.70     1443.60     15.08 o 
  -5   1   5       63.89       61.67      3.65 o 
  -4   1   5      414.37      414.65      6.74 o 
  -3   1   5      206.01      156.92      3.95 o 
  -2   1   5     1205.82     1148.76      8.18 o 
  -1   1   5      455.38      460.27      1.34 o 
   0   1   5      303.92      409.03    244.45 o 
   1   1   5      473.63      457.65      7.39 o 
   2   1   5       22.47        2.16      2.16 o 
   3   1   5      442.14      458.20      8.84 o 
   4   1   5       44.37       47.27      4.22 o 
   5   1   5      179.76      167.30      7.62 o 
   6   1   5      190.37      201.87      8.76 o 
   7   1   5       76.86       73.16      7.72 o 
 -11   2   5       25.30       22.67      7.34 o 
 -10   2   5       49.80       57.14      7.44 o 
  -9   2   5       13.93       14.47      5.33 o 
  -8   2   5       80.15       70.89      6.33 o 
  -7   2   5        0.23        0.00      3.66 o 
  -6   2   5        5.24        6.46      3.18 o 
  -5   2   5       64.40       63.35      3.85 o 
  -4   2   5      135.03      109.26      3.96 o 
  -3   2   5       86.16       77.12      5.03 o 
  -2   2   5       67.53       33.59      2.31 o 
  -1   2   5      628.28      506.36      1.46 o 
   0   2   5     2163.50     2106.54     10.24 o 
   1   2   5      865.59      868.89     10.15 o 
   2   2   5      105.37      120.37      2.24 o 
   3   2   5       12.40       15.11      3.35 o 
   4   2   5        0.31        1.27      3.32 o 
   5   2   5       17.34       11.47      4.60 o 
   6   2   5        3.72        5.05      4.74 o 
   7   2   5       84.45       79.06      7.93 o 
 -11   3   5       18.34       26.14      7.38 o 
 -10   3   5        4.21        2.78      6.31 o 
  -9   3   5       21.99       27.39      5.40 o 
  -8   3   5        4.46        9.46      4.45 o 
  -7   3   5       85.13       99.08      6.06 o 
  -6   3   5      786.90      926.12     13.01 o 
  -5   3   5     1939.31     2236.81     18.20 o 
  -4   3   5      152.45      131.30      4.40 o 
  -3   3   5     1652.51     1604.41     12.73 o 
  -2   3   5       10.18        0.39      1.62 o 
  -1   3   5      847.36      944.64      9.90 o 
   0   3   5       66.82       24.87      1.87 o 
   1   3   5        0.03        1.59      2.28 o 
   2   3   5      129.44      160.26      5.93 o 
   3   3   5      151.65      135.29      6.02 o 
   4   3   5        1.34        7.24      3.33 o 
   5   3   5       45.04       37.65      5.47 o 
   6   3   5      261.55      285.44      5.15 o 
 -11   4   5      115.33      117.81     10.30 o 
 -10   4   5       14.39       22.36      6.29 o 
  -9   4   5        3.36        2.13      5.50 o 
  -8   4   5       16.51       18.66      4.78 o 
  -7   4   5       84.79       83.17      5.81 o 
  -6   4   5        0.28        3.31      3.47 o 
  -5   4   5       44.52       39.30      3.92 o 
  -4   4   5        0.99        5.22      2.22 o 
  -3   4   5     1183.95     1085.75     11.30 o 
  -2   4   5      114.13       96.23      3.80 o 
  -1   4   5      128.89      126.61      5.62 o 
   0   4   5      287.00      172.13    104.23 o 
   1   4   5     1096.04     1205.81     13.11 o 
   2   4   5      193.20      189.56      6.83 o 
   3   4   5      272.84      235.15      3.55 o 
   4   4   5       62.22       53.60      4.04 o 
   5   4   5       60.52       68.94      6.15 o 
   6   4   5        4.71       11.89      4.80 o 
 -11   5   5       79.77       74.80      9.30 o 
 -10   5   5       23.94       20.20      6.38 o 
  -9   5   5        1.49        1.29      5.13 o 
  -8   5   5        0.69        3.78      4.54 o 
  -7   5   5      220.35      219.18      8.74 o 
  -6   5   5      190.86      200.05      3.50 o 
  -5   5   5      171.54      206.79      7.29 o 
  -4   5   5      287.31      223.14      6.33 o 
  -3   5   5      157.65      193.06      5.75 o 
  -2   5   5        1.04        0.87      1.95 o 
  -1   5   5        0.52        0.12      2.14 o 
   0   5   5      326.86      335.01      5.36 o 
   1   5   5      250.79      248.78      7.26 o 
   2   5   5       88.59       87.26      5.38 o 
   3   5   5       28.13       37.56      4.48 o 
   4   5   5        8.04       17.81      3.88 o 
   5   5   5       27.48       29.17      5.00 o 
 -11   6   5       40.42       32.45      8.75 o 
 -10   6   5       90.34      123.56      9.88 o 
  -9   6   5       48.35       51.59      7.56 o 
  -8   6   5        0.35        5.79      4.87 o 
  -7   6   5      138.39      148.14      8.06 o 
  -6   6   5       72.65       75.31      5.89 o 
  -5   6   5        0.01        7.44      3.44 o 
  -4   6   5        0.90        3.16      3.16 o 
  -3   6   5      180.48      161.01      5.62 o 
  -2   6   5        0.64        0.83      2.50 o 
  -1   6   5       12.48        0.00      2.71 o 
   0   6   5       21.86       10.93      6.02 o 
   1   6   5       10.92        5.23      3.34 o 
   2   6   5      269.93      297.55      3.43 o 
   3   6   5      220.55      253.89      8.49 o 
   4   6   5        0.08        5.53      3.71 o 
   5   6   5        7.09        0.27      5.27 o 
 -11   7   5       15.86        4.35      7.82 o 
 -10   7   5        9.43       22.43      7.09 o 
  -9   7   5        0.94        2.08      5.60 o 
  -8   7   5       11.70       13.58      5.71 o 
  -7   7   5       23.30       37.92      6.46 o 
  -6   7   5       51.95       51.79      5.84 o 
  -5   7   5      135.29      162.14      7.43 o 
  -4   7   5      893.64      948.79     13.84 o 
  -3   7   5      387.99      367.59      8.79 o 
  -2   7   5        0.15        1.29      2.84 o 
  -1   7   5      556.01      512.69      3.19 o 
   0   7   5       69.29       62.79     41.55 o 
   1   7   5      244.88      285.28      8.50 o 
   2   7   5       11.50        9.94      4.37 o 
   3   7   5       54.66       44.39      5.32 o 
   4   7   5        4.93        4.08      4.30 o 
 -10   8   5       62.14       73.31      9.47 o 
  -9   8   5       38.18       48.64      8.40 o 
  -8   8   5        0.57        3.59      5.50 o 
  -7   8   5       62.81       92.99      7.53 o 
  -6   8   5      141.48      173.38      8.90 o 
  -5   8   5        4.43       10.36      4.76 o 
  -4   8   5       51.96       47.96      4.97 o 
  -3   8   5       20.80        9.01      3.55 o 
  -2   8   5      128.91      138.61      6.29 o 
  -1   8   5       49.17       51.20      4.63 o 
   0   8   5      540.56      489.23      7.91 o 
   1   8   5       50.75       49.38      5.16 o 
   2   8   5      142.41      157.45      7.44 o 
   3   8   5       44.38       49.03      5.17 o 
 -10   9   5        6.82       10.38      7.00 o 
  -9   9   5        1.38        4.57      6.48 o 
  -8   9   5        4.22        0.68      6.03 o 
  -7   9   5        2.70        8.85      6.05 o 
  -6   9   5        7.24       17.09      5.39 o 
  -5   9   5       50.17       69.16      6.79 o 
  -4   9   5       81.01       75.36      6.34 o 
  -3   9   5       78.93       97.90      6.06 o 
  -2   9   5        8.36       12.13      3.92 o 
  -1   9   5       37.52       36.60      3.16 o 
   0   9   5        3.07        9.24      2.52 o 
   1   9   5        4.51        4.07      4.11 o 
   2   9   5        3.33        0.48      3.56 o 
  -9  10   5        1.22        4.31      6.62 o 
  -8  10   5       32.49       50.29      7.72 o 
  -7  10   5       61.46       79.23      8.74 o 
  -6  10   5       27.37       45.08      6.92 o 
  -5  10   5       98.86      113.56      7.99 o 
  -4  10   5        0.01        0.97      4.22 o 
  -3  10   5       31.66       19.10      4.92 o 
  -2  10   5       39.10       36.58      5.28 o 
  -1  10   5       12.86       18.48      4.23 o 
   0  10   5       21.94       24.55      3.37 o 
   1  10   5        0.06        0.71      3.77 o 
  -8  11   5       15.13       11.39      6.95 o 
  -7  11   5       26.71       28.90      7.49 o 
  -6  11   5       61.83       63.00      8.13 o 
  -5  11   5       12.96       12.21      6.52 o 
  -4  11   5        8.25       11.57      4.18 o 
  -3  11   5       11.60       17.81      4.29 o 
  -2  11   5      159.76      175.20      8.39 o 
  -1  11   5       63.02       53.07      5.89 o 
  -6  12   5        0.12        3.88      5.94 o 
  -5  12   5        8.36       11.32      5.91 o 
  -4  12   5        4.11        3.09      4.45 o 
  -3  12   5       10.90       18.20      4.84 o 
  -1 -13   6        8.30       10.53      6.52 o 
   0 -13   6        0.80        1.87      4.15 o 
   1 -13   6       65.65       65.24      8.79 o 
   2 -13   6       54.40       51.51      5.45 o 
   3 -13   6        1.56        4.59      6.26 o 
  -3 -12   6       42.41       41.57      7.00 o 
  -2 -12   6        0.04        2.82      5.76 o 
  -1 -12   6       27.19        2.71      5.32 o 
   0 -12   6      161.05      180.32      4.17 o 
   1 -12   6        2.87        2.96      6.12 o 
   2 -12   6       24.94       27.42      6.44 o 
   3 -12   6       11.46       15.88      6.65 o 
   4 -12   6        0.02        2.54      6.38 o 
   5 -12   6        5.59        6.46      6.46 o 
  -5 -11   6       52.79       57.66      8.27 o 
  -4 -11   6       95.05       78.79      8.33 o 
  -3 -11   6       69.98       74.44      7.71 o 
  -2 -11   6       23.00       31.03      5.94 o 
  -1 -11   6       14.61        3.00      5.62 o 
   0 -11   6       32.94       32.50      4.60 o 
   1 -11   6      104.39       98.75      8.09 o 
   2 -11   6      176.59      179.54      9.59 o 
   3 -11   6       35.42       38.29      6.67 o 
   4 -11   6        0.63        0.31      5.75 o 
   5 -11   6        4.67       12.77      5.63 o 
   6 -11   6        5.01        3.90      6.25 o 
  -6 -10   6        3.13        3.17      5.89 o 
  -5 -10   6       23.33       21.97      6.53 o 
  -4 -10   6      126.01      127.27      9.38 o 
  -3 -10   6       42.23       52.22      6.98 o 
  -2 -10   6      297.32      270.62     10.61 o 
  -1 -10   6        7.64        8.58      5.19 o 
   0 -10   6        4.48        0.29      3.38 o 
   1 -10   6       42.83       37.79      6.09 o 
   2 -10   6      121.35      134.71      7.96 o 
   3 -10   6       15.31        7.97      5.60 o 
   4 -10   6       88.20       80.00      6.93 o 
   5 -10   6        8.00       11.62      6.32 o 
   6 -10   6        1.37        5.78      6.06 o 
  -7  -9   6        7.24       12.34      5.30 o 
  -6  -9   6       38.35       18.71      5.91 o 
  -5  -9   6       64.59       63.73      7.66 o 
  -4  -9   6      513.06      505.23     13.87 o 
  -3  -9   6      486.17      462.63     12.84 o 
  -2  -9   6       25.02       32.06      5.05 o 
  -1  -9   6       90.82      106.95      6.67 o 
   0  -9   6        1.50        2.62      5.64 o 
   1  -9   6        8.40        8.26      4.25 o 
   2  -9   6       32.69       21.75      5.15 o 
   3  -9   6      321.34      339.73     11.07 o 
   4  -9   6      257.33      195.37      9.53 o 
   5  -9   6       12.19       10.03      5.03 o 
   6  -9   6        1.54        7.71      5.32 o 
   7  -9   6       10.25        8.55      6.72 o 
  -7  -8   6       21.29       22.90      6.07 o 
  -6  -8   6        0.34        3.22      4.94 o 
  -5  -8   6       45.43       50.25      6.11 o 
  -4  -8   6       12.03       22.69      4.74 o 
  -3  -8   6      395.26      405.12     11.05 o 
  -2  -8   6      942.38      997.22     15.29 o 
  -1  -8   6        0.02        1.36      3.54 o 
   0  -8   6        4.57       18.75      3.26 o 
   1  -8   6        3.22        3.76      3.76 o 
   2  -8   6      132.73      124.33      6.72 o 
   3  -8   6        4.24        0.44      4.43 o 
   4  -8   6        0.22        4.78      4.78 o 
   5  -8   6        0.58        4.61      4.79 o 
   6  -8   6       13.61        5.01      5.18 o 
   7  -8   6        0.20        4.45      5.69 o 
  -8  -7   6       39.30       53.05      6.98 o 
  -7  -7   6       40.81       42.10      6.34 o 
  -6  -7   6        3.65        8.94      4.56 o 
  -5  -7   6        5.05        3.46      3.89 o 
  -4  -7   6      240.37      211.73      8.16 o 
  -3  -7   6      629.90      714.08     12.47 o 
  -2  -7   6      915.85      872.14     12.83 o 
  -1  -7   6        0.90        5.01      3.31 o 
   0  -7   6        0.14        2.05      2.05 o 
   1  -7   6       25.51       32.94      4.24 o 
   2  -7   6        3.09        3.15      3.38 o 
   3  -7   6      359.62      354.24      9.29 o 
   4  -7   6      504.96      468.22     12.01 o 
   5  -7   6        0.09        2.76      4.24 o 
   6  -7   6        0.75        5.11      5.11 o 
   7  -7   6        0.19        1.46      5.74 o 
  -9  -6   6       81.02       58.76      7.80 o 
  -8  -6   6      188.08      182.10     10.16 o 
  -7  -6   6       28.50       37.22      5.44 o 
  -6  -6   6        4.48        1.17      4.28 o 
  -5  -6   6        0.68        1.22      3.88 o 
  -4  -6   6        9.48        7.84      3.19 o 
  -3  -6   6        9.91        7.59      3.06 o 
  -2  -6   6      438.71      450.24      2.91 o 
  -1  -6   6      173.78      219.84      6.50 o 
   0  -6   6      244.58      256.58      4.97 o 
   1  -6   6        4.49        7.32      2.64 o 
   2  -6   6        3.36        1.36      3.29 o 
   3  -6   6       88.10      112.46      5.85 o 
   4  -6   6      182.61      163.77      7.41 o 
   5  -6   6       66.41       47.33      5.35 o 
   6  -6   6        9.57        5.34      4.58 o 
   7  -6   6       12.80       12.16      5.24 o 
  -9  -5   6       29.26       30.25      7.43 o 
  -8  -5   6        0.03        5.06      5.15 o 
  -7  -5   6       97.32      111.43      7.60 o 
  -6  -5   6       91.66       94.84      6.09 o 
  -5  -5   6       78.83       47.24      4.40 o 
  -4  -5   6        0.30        1.68      2.61 o 
  -3  -5   6      214.49      245.76      6.84 o 
  -2  -5   6     2294.19     2496.76     18.18 o 
  -1  -5   6      289.67      298.83      6.92 o 
   0  -5   6        4.39        6.83      5.37 o 
   1  -5   6        2.47        1.43      2.61 o 
   2  -5   6       22.60       12.03      3.43 o 
   3  -5   6      189.11      168.33      6.76 o 
   4  -5   6      392.13      318.47      9.45 o 
   5  -5   6      137.41       98.19      6.49 o 
   6  -5   6        1.85        0.82      4.91 o 
   7  -5   6        0.32        1.43      5.66 o 
 -10  -4   6       16.49       13.13      7.44 o 
  -9  -4   6        0.01        6.31      6.31 o 
  -8  -4   6      258.64      266.27     10.72 o 
  -7  -4   6      986.84      997.49     16.23 o 
  -6  -4   6      182.49      215.63      7.88 o 
  -5  -4   6       31.71       31.38      3.47 o 
  -4  -4   6       57.57       64.82      4.03 o 
  -3  -4   6       49.28       79.37      4.03 o 
  -2  -4   6      512.93      574.98      1.93 o 
  -1  -4   6     1201.14     1075.29     11.31 o 
   0  -4   6        7.04        2.06      2.16 o 
   1  -4   6      327.19      342.59      7.58 o 
   2  -4   6        0.46        3.03      2.65 o 
   3  -4   6        1.66        2.49      3.48 o 
   4  -4   6      266.28      322.01      9.29 o 
   5  -4   6        1.06        0.66      3.71 o 
   6  -4   6       85.98       88.82      7.18 o 
   7  -4   6        1.00        0.65      5.48 o 
 -10  -3   6       76.42       86.13      9.13 o 
  -9  -3   6        2.15        7.79      5.63 o 
  -8  -3   6       10.58       17.23      5.59 o 
  -7  -3   6      165.03      192.59      7.65 o 
  -6  -3   6      133.59      153.21      6.39 o 
  -5  -3   6       87.57       67.58      4.25 o 
  -4  -3   6        6.01        5.10      2.03 o 
  -3  -3   6      188.02      146.02      4.67 o 
  -2  -3   6      786.48      922.03      9.92 o 
  -1  -3   6     1651.04     1419.22      1.69 o 
   0  -3   6      102.64      145.13      3.39 o 
   1  -3   6      559.65      597.55      8.97 o 
   2  -3   6        7.87       17.15      2.52 o 
   3  -3   6      161.70      159.80      6.79 o 
   4  -3   6        0.02        3.54      3.54 o 
   5  -3   6      263.98      229.08      8.75 o 
   6  -3   6       82.50      103.32      7.90 o 
   7  -3   6       42.31       65.79      7.62 o 
 -10  -2   6       15.91       19.42      6.37 o 
  -9  -2   6       24.72       22.42      5.80 o 
  -8  -2   6      121.80      106.37      7.19 o 
  -7  -2   6      376.33      385.15     10.36 o 
  -6  -2   6      308.69      349.73      8.65 o 
  -5  -2   6      460.03      401.21      8.21 o 
  -4  -2   6       85.14      116.43      4.17 o 
  -3  -2   6      218.10      212.67      5.05 o 
  -2  -2   6      330.09      373.41      6.37 o 
  -1  -2   6     1802.03     1742.15     12.95 o 
   0  -2   6     3057.56     3458.64     13.35 o 
   1  -2   6      442.27      415.66      7.45 o 
   2  -2   6      121.38      102.08      4.42 o 
   3  -2   6      152.71      162.00      6.13 o 
   4  -2   6        6.51        7.67      3.24 o 
   5  -2   6      140.48      137.66      6.86 o 
   6  -2   6      107.74      111.97      7.75 o 
   7  -2   6        4.21        2.38      5.53 o 
 -11  -1   6       19.09       19.51      6.84 o 
 -10  -1   6        2.92        2.42      6.23 o 
  -9  -1   6      116.22      120.01      8.05 o 
  -8  -1   6       18.25       10.02      4.76 o 
  -7  -1   6        4.27        3.89      3.51 o 
  -6  -1   6      549.23      449.98      9.49 o 
  -5  -1   6     1211.12     1412.84     13.84 o 
  -4  -1   6      642.02      642.30      8.32 o 
  -3  -1   6      209.32      142.52      1.63 o 
  -2  -1   6      392.20      283.85      7.99 o 
  -1  -1   6      223.35      276.58      1.61 o 
   0  -1   6       33.70       39.60      1.96 o 
   1  -1   6      856.00      760.00      9.31 o 
   2  -1   6       29.40       21.94      2.70 o 
   3  -1   6       28.90       28.59      3.85 o 
   4  -1   6       68.35       65.57      5.10 o 
   5  -1   6      131.77      132.50      6.56 o 
   6  -1   6        6.86        6.71      4.28 o 
   7  -1   6       26.84       32.56      6.24 o 
 -11   0   6        0.46        5.14      6.71 o 
 -10   0   6        0.00        6.43      5.00 o 
  -9   0   6      116.98      100.42      7.49 o 
  -8   0   6       24.97       29.22      5.43 o 
  -7   0   6      335.12      398.43     10.01 o 
  -6   0   6      689.30      713.42     11.27 o 
  -5   0   6     1455.32     1532.19     14.28 o 
  -4   0   6      357.84      321.46      6.99 o 
  -3   0   6       10.25       25.26      2.11 o 
  -2   0   6     1180.78     1168.92      1.55 o 
  -1   0   6      144.74       93.52      3.37 o 
   0   0   6        6.95        1.20      1.24 o 
   1   0   6      449.23      448.84      7.80 o 
   2   0   6        1.35        2.40      2.40 o 
   3   0   6       64.23       50.61      4.69 o 
   4   0   6       54.66       60.30      4.59 o 
   5   0   6        0.94        1.30      3.76 o 
   6   0   6       33.39       40.12      4.87 o 
   7   0   6       67.58       68.34      7.54 o 
 -11   1   6      105.49       87.78      9.40 o 
 -10   1   6       14.75       23.27      5.63 o 
  -9   1   6       99.37      101.49      7.81 o 
  -8   1   6       61.28       93.23      6.65 o 
  -7   1   6        0.55        2.50      3.98 o 
  -6   1   6       57.59       58.03      4.69 o 
  -5   1   6      411.78      484.15      8.70 o 
  -4   1   6      954.73      815.68      9.24 o 
  -3   1   6        2.55        1.01      1.49 o 
  -2   1   6     1008.06     1110.53     10.11 o 
  -1   1   6        0.41        1.89      2.11 o 
   0   1   6       16.78       16.62      2.66 o 
   1   1   6      430.00      365.53      7.39 o 
   2   1   6      218.23      237.77      6.81 o 
   3   1   6       58.33       56.61      4.56 o 
   4   1   6        6.33        1.89      3.40 o 
   5   1   6       37.96       45.43      5.01 o 
   6   1   6        1.35        1.57      4.18 o 
 -11   2   6        0.05        1.20      6.74 o 
 -10   2   6        6.32       10.21      6.14 o 
  -9   2   6        0.41        5.28      5.28 o 
  -8   2   6       38.35       29.36      5.35 o 
  -7   2   6       11.75        3.18      3.82 o 
  -6   2   6      258.51      271.34      7.71 o 
  -5   2   6      917.30     1069.86     12.54 o 
  -4   2   6      107.37       87.28      3.74 o 
  -3   2   6      732.90      830.84      1.97 o 
  -2   2   6       18.69       20.97      2.91 o 
  -1   2   6      192.39      135.42      5.10 o 
   0   2   6       34.06       31.80      1.93 o 
   1   2   6       15.73       16.30      2.86 o 
   2   2   6     2612.74     2591.74     20.09 o 
   3   2   6      189.48      220.84      7.22 o 
   4   2   6      167.65      172.21      7.05 o 
   5   2   6        0.11        1.85      3.30 o 
   6   2   6       10.14        6.44      5.09 o 
 -11   3   6       36.35       15.61      8.03 o 
 -10   3   6      172.33      197.43     10.28 o 
  -9   3   6       23.30       39.83      5.77 o 
  -8   3   6        1.45        1.98      4.82 o 
  -7   3   6       49.53       49.56      5.02 o 
  -6   3   6       44.71       55.26      4.57 o 
  -5   3   6       84.16       66.38      4.21 o 
  -4   3   6      374.21      344.23      6.91 o 
  -3   3   6      108.51      115.30      4.14 o 
  -2   3   6       14.17       30.83      2.72 o 
  -1   3   6      246.94      165.59      2.03 o 
   0   3   6      219.04      197.65      5.89 o 
   1   3   6      256.46      323.56      7.80 o 
   2   3   6      157.69      155.74      6.29 o 
   3   3   6      130.56      116.68      5.81 o 
   4   3   6       54.69       55.10      5.46 o 
   5   3   6        0.41        2.40      3.76 o 
   6   3   6       10.09       14.84      5.38 o 
 -11   4   6        0.66        8.99      6.70 o 
 -10   4   6        2.12        5.34      6.01 o 
  -9   4   6       26.31       17.82      6.24 o 
  -8   4   6       72.48      107.73      7.07 o 
  -7   4   6       12.24        9.87      4.14 o 
  -6   4   6        0.04        9.98      3.48 o 
  -5   4   6      202.03      212.41      6.66 o 
  -4   4   6       78.27       65.46      3.80 o 
  -3   4   6      162.42      160.41      2.34 o 
  -2   4   6      270.87      215.74      2.31 o 
  -1   4   6       12.53        5.64      2.31 o 
   0   4   6      658.32      702.58     16.46 o 
   1   4   6      138.15      140.22      5.65 o 
   2   4   6       27.97       22.67      3.94 o 
   3   4   6       52.77       47.00      4.70 o 
   4   4   6      102.13       94.21      6.34 o 
   5   4   6        0.85        4.74      4.74 o 
 -11   5   6        2.93        1.24      6.98 o 
 -10   5   6       96.00      102.73      9.29 o 
  -9   5   6       80.62       89.84      8.24 o 
  -8   5   6       42.60       80.03      6.60 o 
  -7   5   6        0.04        5.81      4.11 o 
  -6   5   6      186.31      243.12      8.65 o 
  -5   5   6      236.77      241.40      7.38 o 
  -4   5   6       53.67       50.48      3.80 o 
  -3   5   6        3.29        3.91      2.25 o 
  -2   5   6      333.70      326.88      7.48 o 
  -1   5   6      189.46      162.08      2.90 o 
   0   5   6      604.62      526.55    309.89 o 
   1   5   6      283.38      277.75      8.06 o 
   2   5   6      272.48      269.71      8.40 o 
   3   5   6      213.45      211.37      8.19 o 
   4   5   6       26.55       30.47      4.90 o 
 -11   6   6       25.85       34.64      7.66 o 
 -10   6   6       33.10       28.35      7.70 o 
  -9   6   6       13.26       16.92      6.42 o 
  -8   6   6       37.96       60.06      7.09 o 
  -7   6   6       62.80       53.09      4.30 o 
  -6   6   6       16.12       12.68      4.14 o 
  -5   6   6       84.30       98.66      5.75 o 
  -4   6   6       60.58       75.56      4.68 o 
  -3   6   6      339.79      339.27      8.32 o 
  -2   6   6       91.07      119.87      2.77 o 
  -1   6   6      262.85      241.30      7.11 o 
   0   6   6       45.33       32.70     22.56 o 
   1   6   6       87.88       82.31      5.19 o 
   2   6   6        0.01        1.99      3.31 o 
   3   6   6        5.64        0.67      4.17 o 
   4   6   6      189.69      216.22      9.02 o 
 -11   7   6        0.42        2.16      7.23 o 
 -10   7   6        0.37        5.15      6.45 o 
  -9   7   6       41.44       31.62      6.67 o 
  -8   7   6       37.69       61.14      7.39 o 
  -7   7   6       12.55       12.46      5.61 o 
  -6   7   6        1.42        7.32      4.70 o 
  -5   7   6       18.69        5.47      4.20 o 
  -4   7   6       41.93       32.03      4.08 o 
  -3   7   6       48.19       46.93      4.22 o 
  -2   7   6       13.78       19.22      3.54 o 
  -1   7   6       83.17       82.91      5.15 o 
   0   7   6       46.55       31.56     22.91 o 
   1   7   6        0.14        2.56      3.32 o 
   2   7   6        0.98        4.08      3.34 o 
   3   7   6       28.19       31.81      4.99 o 
 -10   8   6       13.88       17.58      6.51 o 
  -9   8   6        7.24        1.86      6.72 o 
  -8   8   6        0.00        1.02      6.04 o 
  -7   8   6        6.90       12.20      6.55 o 
  -6   8   6      147.41      204.98      9.48 o 
  -5   8   6        0.38        1.32      4.14 o 
  -4   8   6       45.10       33.40      4.39 o 
  -3   8   6        5.78        6.22      3.36 o 
  -2   8   6       67.11       53.06      3.72 o 
  -1   8   6      144.72      148.69      3.13 o 
   0   8   6       27.69        2.55      2.55 o 
   1   8   6        4.67        1.92      3.60 o 
   2   8   6       24.34       35.21      4.67 o 
 -10   9   6        0.47        2.08      7.09 o 
  -9   9   6        0.06        6.66      6.66 o 
  -8   9   6       57.64       80.28      8.63 o 
  -7   9   6      148.19      180.55     10.83 o 
  -6   9   6       75.63       69.61      5.60 o 
  -5   9   6        5.75        3.62      4.14 o 
  -4   9   6      125.71      145.31      7.03 o 
  -3   9   6       49.35       53.56      5.06 o 
  -2   9   6       17.34       23.75      4.05 o 
  -1   9   6       82.54       78.57      5.80 o 
   0   9   6      181.98      133.20     87.61 o 
   1   9   6       20.16       18.71      4.21 o 
  -9  10   6        1.77        6.00      6.81 o 
  -8  10   6        0.21        0.37      6.29 o 
  -7  10   6       28.68       30.09      7.89 o 
  -6  10   6       42.23        5.76      5.76 o 
  -5  10   6       18.18        1.82      4.76 o 
  -4  10   6        0.10        4.33      4.33 o 
  -3  10   6       31.69       22.94      4.58 o 
  -2  10   6       13.39        1.79      3.10 o 
  -1  10   6       70.23       65.73      3.51 o 
   0  10   6        4.88        9.33      4.18 o 
  -7  11   6        0.95        6.43      6.43 o 
  -6  11   6       24.35       28.13      6.52 o 
  -5  11   6        0.60        1.69      4.37 o 
  -4  11   6        0.78        2.54      3.73 o 
  -3  11   6        0.19        1.95      3.71 o 
  -2  11   6        6.94        3.82      4.37 o 
  -1 -13   7        8.87       11.23      5.93 o 
   0 -13   7       28.62       23.42      4.96 o 
   1 -13   7       31.34       23.60      7.77 o 
   2 -13   7        3.40        3.37      6.42 o 
  -3 -12   7        2.84       11.93      5.77 o 
  -2 -12   7        2.19        2.43      5.54 o 
  -1 -12   7        2.84        3.72      5.73 o 
   0 -12   7       30.97       30.43      4.75 o 
   1 -12   7       33.11       26.72      6.96 o 
   2 -12   7       30.80       26.75      6.43 o 
   3 -12   7       64.06       46.41      7.60 o 
   4 -12   7       28.27       21.84      6.61 o 
  -5 -11   7        6.87       10.86      6.32 o 
  -4 -11   7        0.90        2.05      5.69 o 
  -3 -11   7       25.83       40.73      6.42 o 
  -2 -11   7       81.06       65.30      7.80 o 
  -1 -11   7       22.25        0.61      4.96 o 
   0 -11   7        5.61       44.03     99.23 o 
   1 -11   7       23.12       26.98      5.23 o 
   2 -11   7       17.12        9.79      6.28 o 
   3 -11   7       32.36       26.31      5.81 o 
   4 -11   7       12.43        5.67      5.94 o 
   5 -11   7       27.30       27.38      6.16 o 
  -6 -10   7        4.22        1.77      5.75 o 
  -5 -10   7        1.81        7.89      5.09 o 
  -4 -10   7        5.13        1.86      5.14 o 
  -3 -10   7      128.30      143.54      8.53 o 
  -2 -10   7        5.07       12.41      4.81 o 
  -1 -10   7       22.58       27.06      5.71 o 
   0 -10   7       63.22       39.47     28.89 o 
   1 -10   7        0.01        4.66      4.66 o 
   2 -10   7       20.15       22.30      5.49 o 
   3 -10   7       43.33       48.05      6.87 o 
   4 -10   7       98.96       90.06      7.92 o 
   5 -10   7       22.51       26.59      6.09 o 
   6 -10   7        2.42        0.00      6.13 o 
  -7  -9   7        0.20        4.57      5.91 o 
  -6  -9   7       23.83       28.77      6.23 o 
  -5  -9   7        6.88        8.23      5.41 o 
  -4  -9   7       24.82       34.19      6.02 o 
  -3  -9   7        2.37       16.77      4.94 o 
  -2  -9   7      194.22      209.04      8.55 o 
  -1  -9   7      205.68      206.88      8.93 o 
   0  -9   7       37.73       28.26     18.05 o 
   1  -9   7        1.52        3.34      4.34 o 
   2  -9   7        0.08        1.00      4.69 o 
   3  -9   7      274.60      264.59     10.13 o 
   4  -9   7       16.34       11.50      5.43 o 
   5  -9   7       11.02        4.87      5.49 o 
   6  -9   7       10.03       11.71      6.09 o 
  -7  -8   7       38.31       45.35      6.78 o 
  -6  -8   7        7.14        3.52      5.01 o 
  -5  -8   7        4.28        3.92      4.25 o 
  -4  -8   7        1.16        1.43      3.90 o 
  -3  -8   7      146.95      132.64      7.50 o 
  -2  -8   7      144.23      139.68      7.28 o 
  -1  -8   7       59.04       80.70      5.75 o 
   0  -8   7       21.16       19.27     11.93 o 
   1  -8   7       86.47      113.39      6.26 o 
   2  -8   7      100.55      101.62      6.79 o 
   3  -8   7       26.63       11.80      5.49 o 
   4  -8   7       86.81       80.10      6.51 o 
   5  -8   7       66.53       58.89      6.27 o 
   6  -8   7        5.31        1.27      5.51 o 
  -8  -7   7       46.94       33.46      6.96 o 
  -7  -7   7       73.85       58.89      7.14 o 
  -6  -7   7       52.35       47.33      5.80 o 
  -5  -7   7       22.32       18.08      4.95 o 
  -4  -7   7       74.79       69.84      5.92 o 
  -3  -7   7       78.94       97.25      5.53 o 
  -2  -7   7        1.17        3.38      3.38 o 
  -1  -7   7      347.43      368.91      9.37 o 
   0  -7   7      282.75      194.06    118.24 o 
   1  -7   7       95.15      113.11      6.36 o 
   2  -7   7      118.54       94.03      6.02 o 
   3  -7   7       80.57       74.35      6.14 o 
   4  -7   7       13.72       21.09      4.43 o 
   5  -7   7        2.53        2.39      4.46 o 
   6  -7   7       30.79       25.16      5.63 o 
   7  -7   7        0.66        0.35      5.41 o 
  -9  -6   7       63.92       67.50      8.56 o 
  -8  -6   7        1.71        1.90      5.07 o 
  -7  -6   7        0.09        4.91      4.91 o 
  -6  -6   7      181.17      206.34      8.82 o 
  -5  -6   7      111.81      110.66      6.27 o 
  -4  -6   7       26.99       23.87      3.73 o 
  -3  -6   7       23.51       19.96      3.59 o 
  -2  -6   7       26.49       10.49      3.25 o 
  -1  -6   7      115.45       97.85      2.72 o 
   0  -6   7      187.44      202.26      4.85 o 
   1  -6   7        2.39       12.24      3.57 o 
   2  -6   7      303.22      344.70      9.44 o 
   3  -6   7      117.21      138.41      7.31 o 
   4  -6   7       79.81      101.88      6.66 o 
   5  -6   7       46.39       23.41      5.75 o 
   6  -6   7       30.22       29.61      5.73 o 
   7  -6   7        3.04        5.15      5.46 o 
  -9  -5   7       68.55       69.80      8.25 o 
  -8  -5   7        0.01        0.59      4.82 o 
  -7  -5   7      155.15      147.95      8.13 o 
  -6  -5   7      233.47      253.41      8.76 o 
  -5  -5   7       67.69       56.92      4.55 o 
  -4  -5   7      134.26      114.06      5.48 o 
  -3  -5   7       34.59       15.76      3.10 o 
  -2  -5   7        9.90        4.00      2.34 o 
  -1  -5   7      185.41      170.00      5.83 o 
   0  -5   7     1152.95     1346.49     10.38 o 
   1  -5   7      618.39      635.57     10.70 o 
   2  -5   7        0.60        3.74      3.74 o 
   3  -5   7      108.73      112.25      6.53 o 
   4  -5   7       24.83       19.86      5.06 o 
   5  -5   7       28.35       38.11      5.34 o 
   6  -5   7       17.94       17.89      5.63 o 
   7  -5   7        4.61       19.42      5.76 o 
 -10  -4   7       78.24       82.65      9.07 o 
  -9  -4   7      113.98      134.85      9.16 o 
  -8  -4   7       71.39       61.85      6.35 o 
  -7  -4   7        1.52        3.73      4.39 o 
  -6  -4   7        4.62        3.34      3.65 o 
  -5  -4   7      196.47      161.99      6.22 o 
  -4  -4   7        5.18        5.07      2.57 o 
  -3  -4   7      355.45      420.70      7.81 o 
  -2  -4   7        5.37       19.10      2.58 o 
  -1  -4   7      562.17      572.87      2.22 o 
   0  -4   7       96.23      107.70      3.59 o 
   1  -4   7        1.04        0.62      2.95 o 
   2  -4   7      261.55      308.52      8.78 o 
   3  -4   7       12.36        9.17      3.89 o 
   4  -4   7       92.15       97.82      6.86 o 
   5  -4   7       47.35       45.61      6.43 o 
   6  -4   7      112.21       89.99      6.88 o 
   7  -4   7       51.33       47.72      6.70 o 
 -10  -3   7       15.08        6.11      6.25 o 
  -9  -3   7        0.49        1.25      5.02 o 
  -8  -3   7       81.33       75.60      6.68 o 
  -7  -3   7        1.45        5.24      4.09 o 
  -6  -3   7      492.46      521.48     10.90 o 
  -5  -3   7       76.46       48.42      3.97 o 
  -4  -3   7       68.59       55.86      3.41 o 
  -3  -3   7        8.98        8.42      2.44 o 
  -2  -3   7        8.97        1.62      2.33 o 
  -1  -3   7      400.86      347.89      7.29 o 
   0  -3   7       44.43       57.91      4.41 o 
   1  -3   7      516.71      514.70      8.91 o 
   2  -3   7      267.73      262.65      7.94 o 
   3  -3   7      319.76      336.29      9.43 o 
   4  -3   7       35.17       35.83      5.15 o 
   5  -3   7       38.34       34.40      5.13 o 
   6  -3   7        1.69        0.77      4.84 o 
   7  -3   7        1.00        4.94      6.14 o 
 -10  -2   7        3.86        1.05      5.72 o 
  -9  -2   7       41.30       61.09      6.75 o 
  -8  -2   7      135.40      134.25      7.83 o 
  -7  -2   7      143.33      148.73      7.09 o 
  -6  -2   7       11.44       29.61      3.62 o 
  -5  -2   7        1.08        1.60      2.58 o 
  -4  -2   7      849.34      782.80      9.87 o 
  -3  -2   7        5.28        6.13      2.01 o 
  -2  -2   7     1158.19     1157.99      1.92 o 
  -1  -2   7       62.78       67.95      4.48 o 
   0  -2   7      518.06      562.84     10.17 o 
   1  -2   7      156.54      136.50      5.16 o 
   2  -2   7        0.95        1.65      2.55 o 
   3  -2   7       27.65       20.65      4.27 o 
   4  -2   7        8.20       10.74      3.98 o 
   5  -2   7       13.72       15.36      4.58 o 
   6  -2   7        0.37        2.56      4.52 o 
 -11  -1   7        0.48        5.52      6.10 o 
 -10  -1   7       41.62       38.00      6.64 o 
  -9  -1   7       13.55       22.32      5.64 o 
  -8  -1   7       56.16       68.13      5.82 o 
  -7  -1   7      355.41      345.75      9.53 o 
  -6  -1   7      158.92      139.14      6.04 o 
  -5  -1   7      627.92      639.58      9.52 o 
  -4  -1   7        0.20        0.90      2.06 o 
  -3  -1   7      195.03      285.39      6.02 o 
  -2  -1   7       20.07        1.91      1.91 o 
  -1  -1   7      152.98      167.46      4.68 o 
   0  -1   7        0.21        1.42      1.54 o 
   1  -1   7       46.86       48.62      3.46 o 
   2  -1   7      355.96      362.46      7.91 o 
   3  -1   7      660.74      680.65     11.76 o 
   4  -1   7        6.93        0.22      3.84 o 
   5  -1   7       54.90       52.78      5.11 o 
   6  -1   7        8.18        7.71      3.92 o 
 -11   0   7        8.25       16.48      6.29 o 
 -10   0   7       44.93       45.36      7.02 o 
  -9   0   7        1.07        6.59      4.59 o 
  -8   0   7       33.27       49.29      5.77 o 
  -7   0   7      114.61      120.58      6.84 o 
  -6   0   7        0.69        3.24      3.35 o 
  -5   0   7        1.45        6.19      2.43 o 
  -4   0   7      220.76      278.59      1.92 o 
  -3   0   7      647.14      616.16      8.09 o 
  -2   0   7      245.29      216.13      1.90 o 
  -1   0   7      319.19      244.52      5.65 o 
   0   0   7      603.99      572.28     19.61 o 
   1   0   7      519.53      493.65      8.33 o 
   2   0   7      545.09      561.76     10.15 o 
   3   0   7      202.36      194.38      3.28 o 
   4   0   7        8.45        6.73      3.81 o 
   5   0   7        1.28        3.88      3.88 o 
   6   0   7        1.97        3.38      4.39 o 
 -11   1   7       10.55       12.54      7.15 o 
 -10   1   7        9.72       11.19      5.78 o 
  -9   1   7       25.89       25.50      6.23 o 
  -8   1   7       76.06       62.97      6.39 o 
  -7   1   7       39.35       29.88      4.38 o 
  -6   1   7      572.75      689.90     11.26 o 
  -5   1   7       12.15       19.73      3.03 o 
  -4   1   7     1099.65     1039.00     11.04 o 
  -3   1   7       27.37       28.14      2.65 o 
  -2   1   7      142.23      111.38      1.62 o 
  -1   1   7       22.16        1.21      2.01 o 
   0   1   7        7.89        0.37      1.28 o 
   1   1   7      718.25      722.28     10.38 o 
   2   1   7      223.49      221.46      7.39 o 
   3   1   7        5.76        5.81      3.46 o 
   4   1   7        0.24        1.86      3.11 o 
   5   1   7        1.07        2.77      3.70 o 
   6   1   7       20.70       27.80      4.86 o 
 -11   2   7       10.80        9.90      7.12 o 
 -10   2   7       99.40       95.91      8.85 o 
  -9   2   7      365.55      397.26     13.21 o 
  -8   2   7       17.60        9.83      4.44 o 
  -7   2   7      463.36      469.48     11.03 o 
  -6   2   7       65.90       88.82      5.21 o 
  -5   2   7      320.71      262.09      6.81 o 
  -4   2   7      607.81      568.08      2.19 o 
  -3   2   7       24.11        1.55      2.00 o 
  -2   2   7       14.00        2.04      2.04 o 
  -1   2   7      123.45      101.32      1.64 o 
   0   2   7        5.26       10.44      1.64 o 
   1   2   7       21.28       21.54      3.40 o 
   2   2   7        0.95        3.10      3.10 o 
   3   2   7        0.69        3.12      3.12 o 
   4   2   7        0.92        3.47      3.47 o 
   5   2   7        2.16        0.24      4.14 o 
 -11   3   7       12.83       25.27      7.27 o 
 -10   3   7       39.73       48.33      7.09 o 
  -9   3   7      101.22       73.08      7.96 o 
  -8   3   7       12.57       11.79      4.94 o 
  -7   3   7       49.76       48.52      5.83 o 
  -6   3   7        0.38        2.36      4.16 o 
  -5   3   7      215.10      171.40      5.82 o 
  -4   3   7       96.52      148.32      5.01 o 
  -3   3   7       44.40       20.50      2.63 o 
  -2   3   7       49.98       38.10      2.13 o 
  -1   3   7       68.44       59.13      3.60 o 
   0   3   7      205.43      209.23      6.44 o 
   1   3   7        4.13        1.70      2.62 o 
   2   3   7      122.05      141.17      6.10 o 
   3   3   7       18.71       16.88      3.54 o 
   4   3   7       42.91       43.79      4.98 o 
   5   3   7      112.77      150.23      7.50 o 
 -11   4   7        2.46        0.82      7.31 o 
 -10   4   7        0.30        2.54      6.05 o 
  -9   4   7       10.07       12.86      6.01 o 
  -8   4   7      109.35      112.49      7.35 o 
  -7   4   7       11.31       14.42      4.69 o 
  -6   4   7      370.16      467.36     11.06 o 
  -5   4   7       17.51       11.09      3.21 o 
  -4   4   7       24.72       35.75      3.40 o 
  -3   4   7      452.31      401.31      8.06 o 
  -2   4   7      102.64      101.60      4.52 o 
  -1   4   7      217.26      214.27      3.34 o 
   0   4   7        1.81        5.98      3.46 o 
   1   4   7       50.11       31.17      3.59 o 
   2   4   7       26.70       39.14      3.69 o 
   3   4   7       41.41       49.70      4.47 o 
   4   4   7       87.26       81.30      6.34 o 
 -11   5   7       88.74       87.64      9.64 o 
 -10   5   7       99.26      121.14      9.35 o 
  -9   5   7       16.71       12.82      6.26 o 
  -8   5   7       29.83       37.92      6.26 o 
  -7   5   7       11.25        3.76      4.76 o 
  -6   5   7       88.53       74.33      5.77 o 
  -5   5   7        1.86        7.86      2.79 o 
  -4   5   7       11.35       21.78      3.24 o 
  -3   5   7       35.18       17.27      3.24 o 
  -2   5   7      134.26       95.51      2.56 o 
  -1   5   7       11.00       23.92      3.34 o 
   0   5   7       40.36       61.56      5.38 o 
   1   5   7        0.52        2.76      2.76 o 
   2   5   7        2.91        0.60      3.08 o 
   3   5   7       21.23       30.19      4.48 o 
   4   5   7       47.39       54.91      5.29 o 
 -11   6   7        0.18        0.85      7.61 o 
 -10   6   7        4.88        3.87      6.81 o 
  -9   6   7        0.05        0.00      5.82 o 
  -8   6   7        6.95       17.76      5.95 o 
  -7   6   7      173.87      207.84      9.48 o 
  -6   6   7        0.65        4.60      4.60 o 
  -5   6   7      162.24      161.25      6.60 o 
  -4   6   7       19.84        1.32      3.13 o 
  -3   6   7      124.20      119.79      5.61 o 
  -2   6   7      219.73      238.88      7.42 o 
  -1   6   7       87.00       60.73      3.10 o 
   0   6   7       26.49       24.09     19.99 o 
   1   6   7       37.39       37.89      4.19 o 
   2   6   7        0.19        1.03      3.20 o 
   3   6   7        0.12        0.68      3.91 o 
 -10   7   7       12.55        4.43      7.00 o 
  -9   7   7        7.14       13.39      6.66 o 
  -8   7   7        4.44       14.02      5.30 o 
  -7   7   7       57.23       58.81      6.92 o 
  -6   7   7       62.28       83.24      6.42 o 
  -5   7   7        1.38        4.74      3.67 o 
  -4   7   7       35.91       53.14      4.69 o 
  -3   7   7       31.18        2.82      2.80 o 
  -2   7   7      106.57       88.85      3.24 o 
  -1   7   7      151.97      150.19      6.40 o 
   0   7   7       33.77       35.39      2.94 o 
   1   7   7       27.65       29.57      4.04 o 
   2   7   7       58.93       65.86      5.27 o 
 -10   8   7        2.54        5.77      6.49 o 
  -9   8   7        0.66        7.94      6.20 o 
  -8   8   7       29.62       34.81      7.51 o 
  -7   8   7       36.14       55.23      6.94 o 
  -6   8   7        3.77        3.11      4.74 o 
  -5   8   7        9.93        2.59      3.54 o 
  -4   8   7      209.18      201.23      7.64 o 
  -3   8   7      148.72      129.97      6.44 o 
  -2   8   7        0.84        2.71      3.21 o 
  -1   8   7        3.32        3.76      3.12 o 
   0   8   7       33.61       28.05     25.03 o 
   1   8   7       46.42       41.28      4.75 o 
  -9   9   7       37.88       60.11      7.72 o 
  -8   9   7       85.10      125.10      9.58 o 
  -7   9   7        0.82        6.05      6.05 o 
  -6   9   7        8.84        8.17      5.17 o 
  -5   9   7       50.23       45.96      4.04 o 
  -4   9   7        0.43        2.39      3.94 o 
  -3   9   7        1.66        2.75      3.53 o 
  -2   9   7        0.62        0.00      3.55 o 
  -1   9   7        0.35        0.63      3.23 o 
   0   9   7       10.88        6.00      5.34 o 
  -8  10   7       13.55       14.34      7.26 o 
  -7  10   7        6.02        2.09      6.68 o 
  -6  10   7        5.65        4.00      5.25 o 
  -5  10   7        0.45        4.99      4.03 o 
  -4  10   7        4.83        0.69      3.86 o 
  -3  10   7       12.71        2.25      3.93 o 
  -2  10   7       24.27       18.53      4.24 o 
  -1  10   7        0.85        1.13      3.96 o 
  -6  11   7        0.87        3.87      5.30 o 
  -5  11   7        3.59        5.79      4.25 o 
  -4  11   7       14.14        1.97      3.89 o 
  -3 -12   8        3.33        2.88      5.70 o 
  -2 -12   8       22.49       33.15      6.60 o 
  -1 -12   8       27.64        6.07      6.07 o 
   0 -12   8        0.86        5.23      7.80 o 
   1 -12   8        0.49        3.08      5.69 o 
   2 -12   8        0.00        1.03      5.52 o 
   3 -12   8        7.23        5.99      5.99 o 
  -4 -11   8       18.71       24.18      6.11 o 
  -3 -11   8        0.36        3.27      5.34 o 
  -2 -11   8       17.30       27.22      5.46 o 
  -1 -11   8        0.84        2.47      5.13 o 
   0 -11   8        9.82        4.49      3.64 o 
   1 -11   8        9.07       25.78      5.73 o 
   2 -11   8       11.75        1.90      5.38 o 
   3 -11   8        5.99        0.65      5.42 o 
   4 -11   8       17.53       18.36      5.67 o 
  -5 -10   8       20.50       36.13      6.15 o 
  -4 -10   8        0.13        1.55      4.93 o 
  -3 -10   8        3.39        4.99      5.34 o 
  -2 -10   8       39.68       35.19      6.12 o 
  -1 -10   8      143.78      148.56      4.50 o 
   0 -10   8       32.79       27.59      3.94 o 
   1 -10   8       11.86       16.37      4.88 o 
   2 -10   8        9.01        1.75      5.69 o 
   3 -10   8        1.31        1.84      5.55 o 
   4 -10   8        5.65        4.76      5.01 o 
   5 -10   8        0.21        1.01      5.27 o 
  -6  -9   8        2.93        5.12      5.31 o 
  -5  -9   8        0.63        0.59      4.97 o 
  -4  -9   8       51.89       66.03      6.53 o 
  -3  -9   8       54.01       57.23      6.09 o 
  -2  -9   8       21.56       23.23      4.22 o 
  -1  -9   8        9.78        4.17      4.17 o 
   0  -9   8        3.30        8.22      9.52 o 
   1  -9   8        0.96        3.86      4.71 o 
   2  -9   8        0.03        3.21      5.08 o 
   3  -9   8       11.01       14.95      5.46 o 
   4  -9   8        1.08        0.89      4.92 o 
   5  -9   8       30.94       24.27      6.17 o 
  -7  -8   8        2.26        4.21      4.83 o 
  -6  -8   8        1.55        3.77      4.78 o 
  -5  -8   8       11.83       12.05      4.53 o 
  -4  -8   8       40.48       41.93      5.59 o 
  -3  -8   8       98.09       92.47      6.60 o 
  -2  -8   8        0.47        1.35      3.47 o 
  -1  -8   8        2.39        3.56      3.78 o 
   0  -8   8       67.65       98.38      4.62 o 
   1  -8   8      456.79      541.83     12.08 o 
   2  -8   8        8.50       19.94      5.19 o 
   3  -8   8       79.27       61.96      6.37 o 
   4  -8   8        5.35       12.22      5.03 o 
   5  -8   8        2.21        3.61      5.01 o 
   6  -8   8       11.11        6.35      5.70 o 
  -8  -7   8        8.39        9.38      5.74 o 
  -7  -7   8       12.14       13.49      4.96 o 
  -6  -7   8        4.63       11.91      4.61 o 
  -5  -7   8      151.16      157.15      7.47 o 
  -4  -7   8       33.10       34.45      4.69 o 
  -3  -7   8      223.83      242.60      8.33 o 
  -2  -7   8       95.42       95.73      5.93 o 
  -1  -7   8        0.01        6.40      6.40 o 
   0  -7   8       52.24       32.98      5.45 o 
   1  -7   8       11.70       17.21      4.74 o 
   2  -7   8       24.19       17.84      4.64 o 
   3  -7   8       55.10       47.20      6.36 o 
   4  -7   8        0.17        2.20      4.99 o 
   5  -7   8        2.52        4.69      5.31 o 
   6  -7   8        3.83        9.52      4.83 o 
  -9  -6   8       28.30        3.52      6.55 o 
  -8  -6   8      169.45      186.38      9.86 o 
  -7  -6   8      124.74      128.12      8.52 o 
  -6  -6   8        0.03        4.17      4.17 o 
  -5  -6   8       28.80       18.99      4.60 o 
  -4  -6   8       29.14       45.68      4.43 o 
  -3  -6   8      166.47      144.69      6.30 o 
  -2  -6   8        7.37        0.81      8.09 o 
  -1  -6   8      101.65       96.33      5.12 o 
   0  -6   8        5.00       12.82      3.21 o 
   1  -6   8       95.89      133.42      7.00 o 
   2  -6   8       11.06        2.68      4.41 o 
   3  -6   8       25.11       21.21      5.51 o 
   4  -6   8      169.51      151.99      8.93 o 
   5  -6   8        5.34        2.08      5.19 o 
   6  -6   8       16.58       17.64      4.92 o 
  -9  -5   8       27.08       26.67      6.14 o 
  -8  -5   8       91.52       67.86      7.17 o 
  -7  -5   8       86.39       84.03      6.83 o 
  -6  -5   8       23.95       23.31      5.19 o 
  -5  -5   8        3.97        0.38      3.19 o 
  -4  -5   8       79.34       94.80      3.21 o 
  -3  -5   8       94.82       67.15      4.54 o 
  -2  -5   8       75.16       55.56      4.43 o 
  -1  -5   8      202.59      189.26      3.25 o 
   0  -5   8       60.00       78.14      3.51 o 
   1  -5   8       93.02       99.44      5.86 o 
   2  -5   8      107.81      122.26      6.64 o 
   3  -5   8       52.57       47.71      5.90 o 
   4  -5   8       75.94       64.05      7.11 o 
   5  -5   8        4.27        1.92      5.71 o 
   6  -5   8        1.38       10.84      4.74 o 
 -10  -4   8       12.95        2.93      6.75 o 
  -9  -4   8        3.08        0.66      5.34 o 
  -8  -4   8        6.55        2.50      5.02 o 
  -7  -4   8      367.05      392.06     11.33 o 
  -6  -4   8      795.67      739.36     12.58 o 
  -5  -4   8       51.95       36.36      3.73 o 
  -4  -4   8       54.26       68.71      4.39 o 
  -3  -4   8      341.76      340.90      7.98 o 
  -2  -4   8       17.21        4.45      2.22 o 
  -1  -4   8       47.63       56.22      4.11 o 
   0  -4   8       52.83       48.93      4.57 o 
   1  -4   8       87.48       68.12      5.10 o 
   2  -4   8       94.45      111.08      6.79 o 
   3  -4   8       19.78       27.17      5.47 o 
   4  -4   8        9.97       10.04      5.11 o 
   5  -4   8        6.26        6.50      5.74 o 
   6  -4   8       13.07       12.85      5.27 o 
 -10  -3   8       19.38       22.45      6.15 o 
  -9  -3   8        0.54        2.47      4.87 o 
  -8  -3   8       78.61       67.88      6.79 o 
  -7  -3   8       10.50        3.75      4.74 o 
  -6  -3   8       50.79       37.20      4.14 o 
  -5  -3   8      294.11      262.94      7.39 o 
  -4  -3   8      318.01      281.98      2.74 o 
  -3  -3   8      132.89      103.73      4.43 o 
  -2  -3   8        5.98        1.99      2.15 o 
  -1  -3   8      105.83      155.74      5.46 o 
   0  -3   8      867.54      866.29      8.32 o 
   1  -3   8       12.05        7.69      3.36 o 
   2  -3   8      150.85      147.57      6.74 o 
   3  -3   8        2.52        7.92      4.02 o 
   4  -3   8      108.59      102.77      6.46 o 
   5  -3   8       39.82       44.12      5.68 o 
   6  -3   8        0.35        0.31      4.86 o 
 -10  -2   8       33.25       29.55      6.99 o 
  -9  -2   8        0.80        2.98      5.09 o 
  -8  -2   8        4.77       14.88      4.40 o 
  -7  -2   8       28.23        4.36      4.36 o 
  -6  -2   8      549.11      502.63      9.71 o 
  -5  -2   8      344.03      339.84      7.98 o 
  -4  -2   8      178.96      189.04      5.70 o 
  -3  -2   8       67.22       37.68      3.10 o 
  -2  -2   8      315.09      266.34      2.29 o 
  -1  -2   8      122.60      157.41      5.39 o 
   0  -2   8       17.73       18.03      2.12 o 
   1  -2   8      131.79      138.98      5.76 o 
   2  -2   8       94.95       96.02      5.51 o 
   3  -2   8      174.86      168.68      7.36 o 
   4  -2   8        0.31        6.65      3.54 o 
   5  -2   8        2.53        3.18      4.00 o 
   6  -2   8       53.53       45.98      5.86 o 
 -11  -1   8       29.61       25.05      7.42 o 
 -10  -1   8        6.14       26.69      5.56 o 
  -9  -1   8       65.72       54.06      6.37 o 
  -8  -1   8      128.53      113.93      4.74 o 
  -7  -1   8      176.92      157.95      6.08 o 
  -6  -1   8      695.08      689.84      3.95 o 
  -5  -1   8        5.06        0.28      2.55 o 
  -4  -1   8      450.34      397.80      2.44 o 
  -3  -1   8      898.62      993.14     11.21 o 
  -2  -1   8      216.08      223.07      1.98 o 
  -1  -1   8        6.21       14.29      2.60 o 
   0  -1   8      379.42      339.41      7.87 o 
   1  -1   8      356.31      353.15      8.30 o 
   2  -1   8       42.33       34.83      3.83 o 
   3  -1   8       35.69       42.10      4.39 o 
   4  -1   8       35.95       28.78      4.77 o 
   5  -1   8       26.44       27.34      4.52 o 
 -11   0   8       43.30        2.74      7.06 o 
 -10   0   8        0.04       43.03      5.43 o 
  -9   0   8       64.30       59.42      5.82 o 
  -8   0   8      399.51      374.26     11.34 o 
  -7   0   8        8.81       12.54      4.36 o 
  -6   0   8      142.46      161.18      6.19 o 
  -5   0   8      567.82      508.33      8.50 o 
  -4   0   8      610.43      560.04      8.65 o 
  -3   0   8        0.21        0.60      2.15 o 
  -2   0   8        0.04        8.58      2.18 o 
  -1   0   8      196.33      204.85      5.87 o 
   0   0   8      125.62       99.52      4.34 o 
   1   0   8       60.59       42.50      3.86 o 
   2   0   8        3.50        2.76      2.94 o 
   3   0   8       32.53       18.12      4.00 o 
   4   0   8        2.77        3.35      3.25 o 
   5   0   8        1.49        9.36      4.06 o 
 -11   1   8       35.32        2.35      6.49 o 
 -10   1   8        0.01        0.32      5.85 o 
  -9   1   8        0.04        5.84      5.46 o 
  -8   1   8       20.90        3.21      4.41 o 
  -7   1   8        0.58        2.26      3.88 o 
  -6   1   8      898.65      902.32     12.28 o 
  -5   1   8      437.12      492.73      8.58 o 
  -4   1   8        2.45        2.26      2.26 o 
  -3   1   8      254.90      302.15      6.67 o 
  -2   1   8      447.04      305.74      2.22 o 
  -1   1   8       16.90        9.80      2.19 o 
   0   1   8       10.43        1.15      2.99 o 
   1   1   8      433.81      401.26      9.01 o 
   2   1   8      231.48      232.24      7.29 o 
   3   1   8       34.19       30.44      4.20 o 
   4   1   8        0.04        2.42      3.30 o 
   5   1   8        0.73        6.18      3.97 o 
 -11   2   8       40.72       40.39      7.46 o 
 -10   2   8      109.42      107.35      9.24 o 
  -9   2   8       66.43       65.19      7.36 o 
  -8   2   8       80.84       90.14      6.95 o 
  -7   2   8      284.85      288.92      9.58 o 
  -6   2   8       19.93       22.60      3.84 o 
  -5   2   8      593.45      518.77      9.16 o 
  -4   2   8       19.49       21.19      2.90 o 
  -3   2   8      425.38      372.80      2.41 o 
  -2   2   8       79.31       86.32      3.97 o 
  -1   2   8       38.13       24.97      3.22 o 
   0   2   8        4.63        2.01      4.83 o 
   1   2   8        9.56       15.44      3.42 o 
   2   2   8        0.51        3.16      3.16 o 
   3   2   8        0.03        3.61      3.12 o 
   4   2   8       18.60       13.88      4.19 o 
 -11   3   8        0.26        6.06      7.16 o 
 -10   3   8       81.46       92.24      8.41 o 
  -9   3   8      158.62      129.13      5.51 o 
  -8   3   8       35.97       34.90      7.62 o 
  -7   3   8       15.27       31.69      4.60 o 
  -6   3   8      114.99      101.42      3.52 o 
  -5   3   8       90.18       76.37      3.90 o 
  -4   3   8      594.85      605.13      9.54 o 
  -3   3   8        1.51        4.54      2.62 o 
  -2   3   8      150.71      200.13      2.59 o 
  -1   3   8      592.48      683.35     10.27 o 
   0   3   8       23.96       26.18      2.26 o 
   1   3   8      284.38      265.74      7.65 o 
   2   3   8       65.43       70.07      4.95 o 
   3   3   8       22.35       20.72      3.89 o 
   4   3   8        0.40        2.01      3.73 o 
 -11   4   8       11.65       20.17      7.08 o 
 -10   4   8       50.02       68.83      8.30 o 
  -9   4   8       84.89      102.35      8.36 o 
  -8   4   8        0.01        3.34      5.34 o 
  -7   4   8       38.10       34.88      5.59 o 
  -6   4   8      631.00      626.39     11.22 o 
  -5   4   8        0.37        2.90      2.90 o 
  -4   4   8      245.46      226.83      6.65 o 
  -3   4   8        1.14        0.44      2.59 o 
  -2   4   8        6.80       14.48      3.65 o 
  -1   4   8      148.09      126.56      5.37 o 
   0   4   8        0.37        0.40      1.95 o 
   1   4   8      104.01       99.02      5.38 o 
   2   4   8       27.32       30.25      3.94 o 
   3   4   8        0.24        0.00      3.39 o 
 -11   5   8        0.04        1.69      7.04 o 
 -10   5   8       17.76       17.07      6.86 o 
  -9   5   8       47.99       44.78      5.62 o 
  -8   5   8        0.52        5.55      5.55 o 
  -7   5   8       82.75      104.03      4.70 o 
  -6   5   8       29.97        5.83      5.83 o 
  -5   5   8       88.42       95.33      3.29 o 
  -4   5   8       40.91       35.30      3.53 o 
  -3   5   8      308.59      291.90      7.78 o 
  -2   5   8        4.43        1.27      2.78 o 
  -1   5   8        4.93        0.17      3.09 o 
   0   5   8      153.74      164.89      9.37 o 
   1   5   8        9.11       12.56      2.98 o 
   2   5   8        0.25        2.03      3.26 o 
   3   5   8       46.11       47.50      4.91 o 
 -10   6   8        0.43        3.54      5.95 o 
  -9   6   8        6.84       13.75      6.67 o 
  -8   6   8       70.78       89.38      7.92 o 
  -7   6   8      263.77      358.90     12.07 o 
  -6   6   8      209.90      240.90      8.32 o 
  -5   6   8      157.28      156.90      6.68 o 
  -4   6   8        3.13        2.43      2.96 o 
  -3   6   8      193.21      149.92      3.01 o 
  -2   6   8      143.87      135.77      6.20 o 
  -1   6   8       73.03       58.98      4.55 o 
   0   6   8       20.63       15.70      2.45 o 
   1   6   8        4.31        7.31      3.04 o 
   2   6   8        0.72        3.55      3.55 o 
 -10   7   8        3.87        2.04      6.35 o 
  -9   7   8       10.62        0.38      6.28 o 
  -8   7   8       65.50       93.30      8.61 o 
  -7   7   8      115.36      131.08      9.08 o 
  -6   7   8        2.37        0.65      3.84 o 
  -5   7   8        0.73        3.56      3.56 o 
  -4   7   8       27.43       19.76      4.29 o 
  -3   7   8       13.68        2.20      3.05 o 
  -2   7   8       32.89       47.53      4.71 o 
  -1   7   8        3.28        2.65      2.84 o 
   0   7   8        0.00        1.54      2.24 o 
   1   7   8       54.46       53.31      5.11 o 
  -9   8   8       28.13       39.51      7.06 o 
  -8   8   8       70.69       93.73      9.19 o 
  -7   8   8       32.75        3.38      5.47 o 
  -6   8   8       34.10       23.80      5.01 o 
  -5   8   8       10.91       14.14      4.06 o 
  -4   8   8       17.52       28.44      4.15 o 
  -3   8   8       25.32        2.76      3.47 o 
  -2   8   8       87.08       82.60      3.02 o 
  -1   8   8       39.90       36.69      4.36 o 
   0   8   8        1.50        2.90      2.41 o 
  -8   9   8       26.87       39.81      7.42 o 
  -7   9   8       33.71       30.05      6.60 o 
  -6   9   8        8.24        4.01      4.08 o 
  -5   9   8        1.99        4.35      3.51 o 
  -4   9   8        4.60        2.83      3.68 o 
  -3   9   8        0.00        3.38      3.44 o 
  -2   9   8        7.81        8.41      3.86 o 
  -1   9   8       20.39        0.42      3.07 o 
  -7  10   8       31.30        1.34      5.38 o 
  -6  10   8       15.82        4.29      4.29 o 
  -5  10   8       13.83       17.60      4.23 o 
  -4  10   8        9.83       11.21      3.72 o 
  -3  10   8        9.61       12.43      4.23 o 
  -1 -12   9        0.12        0.35      5.70 o 
   0 -12   9       26.62       27.73      4.56 o 
   1 -12   9       10.15       14.52      6.67 o 
  -4 -11   9        9.63       10.17      5.71 o 
  -3 -11   9        4.70        4.93      4.93 o 
  -2 -11   9        3.39        9.01      5.16 o 
  -1 -11   9        0.24        4.77      5.16 o 
   0 -11   9        6.47        6.71      8.60 o 
   1 -11   9        0.67        1.93      5.51 o 
   2 -11   9        0.59        4.59      5.69 o 
   3 -11   9       13.10       31.35      5.74 o 
  -5 -10   9        3.16        2.60      5.60 o 
  -4 -10   9        0.75        4.67      4.90 o 
  -3 -10   9       40.55       41.11      6.60 o 
  -2 -10   9       34.46       38.44      6.08 o 
  -1 -10   9        3.74        3.79      5.17 o 
   0 -10   9       11.46        0.59      3.82 o 
   1 -10   9        7.15        7.19      5.78 o 
   2 -10   9      111.59       94.59      7.71 o 
   3 -10   9       21.00       22.66      6.04 o 
   4 -10   9        0.00        1.98      5.30 o 
  -6  -9   9        7.87       10.65      5.00 o 
  -5  -9   9        5.74        5.47      5.47 o 
  -4  -9   9      104.05      107.56      7.80 o 
  -3  -9   9       33.33       39.53      5.73 o 
  -2  -9   9        4.17        1.07      4.22 o 
  -1  -9   9       21.74        8.98      5.08 o 
   0  -9   9        4.13        6.13      8.75 o 
   1  -9   9        2.23        1.12      4.99 o 
   2  -9   9       16.46       18.59      5.31 o 
   3  -9   9        3.97        5.79      5.17 o 
   4  -9   9       25.60       26.74      6.66 o 
  -7  -8   9        0.12        0.00      5.60 o 
  -6  -8   9        5.91       11.97      4.79 o 
  -5  -8   9        7.96       10.11      4.64 o 
  -4  -8   9       32.69       39.58      5.68 o 
  -3  -8   9        1.45        4.25      4.25 o 
  -2  -8   9       29.23       45.21      5.68 o 
  -1  -8   9      115.65      134.70      4.16 o 
   0  -8   9       29.86       31.63      4.20 o 
   1  -8   9       94.30      102.05      7.35 o 
   2  -8   9       27.08       33.10      5.77 o 
   3  -8   9       40.45       15.88      6.10 o 
   4  -8   9        0.43        5.51      5.51 o 
   5  -8   9       12.52       12.33      5.90 o 
  -8  -7   9       36.04       48.76      7.25 o 
  -7  -7   9       88.04       65.39      7.79 o 
  -6  -7   9      217.11      206.50      9.59 o 
  -5  -7   9       62.36       56.64      5.92 o 
  -4  -7   9       16.53       12.85      4.38 o 
  -3  -7   9       12.40        2.19      3.93 o 
  -2  -7   9       42.48       38.23      4.98 o 
  -1  -7   9       23.35       18.65      3.75 o 
   0  -7   9       39.80       32.40      3.69 o 
   1  -7   9       41.66       47.59      5.53 o 
   2  -7   9       49.71       37.80      6.07 o 
   3  -7   9        8.92        0.86      5.07 o 
   4  -7   9       11.70       12.17      5.68 o 
   5  -7   9        4.16        8.89      5.55 o 
  -8  -6   9       80.76       51.46      7.47 o 
  -7  -6   9      113.52       90.95      7.33 o 
  -6  -6   9        3.41        6.05      4.21 o 
  -5  -6   9       35.73       42.07      5.05 o 
  -4  -6   9       64.09       72.82      5.35 o 
  -3  -6   9       14.05        9.80      3.97 o 
  -2  -6   9        0.19        2.92      3.38 o 
  -1  -6   9      106.43      103.82      6.20 o 
   0  -6   9      175.37      230.66      6.05 o 
   1  -6   9      116.55      119.30      7.31 o 
   2  -6   9        4.11        0.75      4.66 o 
   3  -6   9       54.65       44.91      6.12 o 
   4  -6   9        8.60        1.59      5.84 o 
   5  -6   9        4.39       13.80      4.84 o 
  -9  -5   9       20.13       28.38      6.28 o 
  -8  -5   9       28.31       20.54      5.68 o 
  -7  -5   9       74.46       66.52      4.71 o 
  -6  -5   9       38.48       49.04      5.36 o 
  -5  -5   9      169.16      187.09      7.26 o 
  -4  -5   9       47.91       47.96      4.17 o 
  -3  -5   9        2.00        4.96      3.21 o 
  -2  -5   9       33.04        5.99      5.99 o 
  -1  -5   9      167.15      144.59      6.46 o 
   0  -5   9        1.41        4.04      2.49 o 
   1  -5   9       15.41       10.62      4.46 o 
   2  -5   9        0.03        1.94      4.32 o 
   3  -5   9       15.97       11.59      5.30 o 
   4  -5   9       10.63       23.62      6.09 o 
   5  -5   9       28.12       27.45      6.41 o 
  -9  -4   9       25.33       39.39      5.86 o 
  -8  -4   9        9.41       11.90      4.56 o 
  -7  -4   9        0.04        0.22      4.25 o 
  -6  -4   9      162.28      140.44      6.65 o 
  -5  -4   9        4.09        3.11      3.11 o 
  -4  -4   9       12.43       11.79      2.95 o 
  -3  -4   9      310.83      280.05      8.20 o 
  -2  -4   9       15.88        3.42      2.66 o 
  -1  -4   9       38.37       43.25      4.41 o 
   0  -4   9      153.63      155.97      4.74 o 
   1  -4   9      293.34      357.78     10.07 o 
   2  -4   9       18.28       19.46      4.97 o 
   3  -4   9      115.11       99.40      7.16 o 
   4  -4   9       14.13       10.55      5.61 o 
   5  -4   9       39.54       48.81      6.83 o 
 -10  -3   9        3.11        6.35      5.10 o 
  -9  -3   9        5.46        5.45      5.45 o 
  -8  -3   9        7.22        0.27      4.74 o 
  -7  -3   9      108.37      114.23      6.13 o 
  -6  -3   9        0.60        8.78      3.48 o 
  -5  -3   9       67.07       74.01      4.93 o 
  -4  -3   9      230.41      178.74      6.46 o 
  -3  -3   9      280.20      324.32      7.44 o 
  -2  -3   9       20.35        1.37      2.16 o 
  -1  -3   9      279.87      331.82      7.96 o 
   0  -3   9      468.49      522.89      7.10 o 
   1  -3   9       10.28       20.82      3.96 o 
   2  -3   9      109.32       95.32      6.57 o 
   3  -3   9        0.27        4.10      4.10 o 
   4  -3   9        7.91       15.24      3.77 o 
   5  -3   9        1.49        0.27      3.76 o 
 -10  -2   9       77.27       82.06      8.28 o 
  -9  -2   9        0.27        1.19      4.83 o 
  -8  -2   9       10.01        9.41      5.13 o 
  -7  -2   9       10.45       13.04      3.92 o 
  -6  -2   9       94.85       61.36      4.89 o 
  -5  -2   9      565.12      535.88      9.71 o 
  -4  -2   9        7.07        5.92      3.02 o 
  -3  -2   9      221.37      237.83      6.85 o 
  -2  -2   9      203.39      172.57      2.39 o 
  -1  -2   9      269.98      272.41      7.44 o 
   0  -2   9      227.50      200.40     10.01 o 
   1  -2   9      470.36      482.26     10.10 o 
   2  -2   9      227.52      230.78      7.93 o 
   3  -2   9       75.56       80.03      5.64 o 
   4  -2   9        1.96        4.17      3.43 o 
   5  -2   9        7.26        7.47      4.72 o 
 -10  -1   9       14.50       18.48      5.87 o 
  -9  -1   9       44.63       36.84      6.53 o 
  -8  -1   9       31.31       16.41      5.42 o 
  -7  -1   9      408.26      389.46      9.98 o 
  -6  -1   9      127.61      124.33      5.77 o 
  -5  -1   9     1062.02     1002.69     12.91 o 
  -4  -1   9      690.65      719.22     10.37 o 
  -3  -1   9        1.06        1.50      2.66 o 
  -2  -1   9      369.13      358.89      2.32 o 
  -1  -1   9       48.93       81.74      4.52 o 
   0  -1   9      150.79      146.85      4.28 o 
   1  -1   9      128.26      136.59      5.98 o 
   2  -1   9       15.27       11.74      3.68 o 
   3  -1   9        1.14        1.73      3.62 o 
   4  -1   9        4.83        4.14      3.89 o 
   5  -1   9        1.43        4.97      4.07 o 
 -11   0   9       31.48       38.43      7.94 o 
 -10   0   9       80.26       93.50      9.33 o 
  -9   0   9       83.06       81.00      7.35 o 
  -8   0   9       24.44       24.03      5.23 o 
  -7   0   9       60.86       50.22      4.47 o 
  -6   0   9       53.08       74.74      4.74 o 
  -5   0   9       18.97        6.66      3.41 o 
  -4   0   9       79.18       58.79      4.01 o 
  -3   0   9       68.57       75.09      4.16 o 
  -2   0   9       46.38       63.59      3.97 o 
  -1   0   9       28.69       31.37      3.47 o 
   0   0   9       34.35       41.27      2.75 o 
   1   0   9       58.14       37.93      4.42 o 
   2   0   9       72.68       67.33      5.06 o 
   3   0   9       77.35       72.02      5.52 o 
   4   0   9       16.97       15.55      3.96 o 
 -11   1   9        0.00       10.55      5.78 o 
 -10   1   9       37.29       50.54      7.77 o 
  -9   1   9       79.58       90.74      7.46 o 
  -8   1   9        4.09       11.31      4.63 o 
  -7   1   9       44.00       41.73      4.50 o 
  -6   1   9       55.98       37.21      4.52 o 
  -5   1   9      756.86      772.28     11.07 o 
  -4   1   9       99.05      104.01      4.74 o 
  -3   1   9      667.02      644.52      2.85 o 
  -2   1   9       55.44       41.94      2.73 o 
  -1   1   9       72.22       72.31      4.51 o 
   0   1   9      425.97      372.65    218.80 o 
   1   1   9      135.16      143.26      6.32 o 
   2   1   9       34.35       44.27      4.57 o 
   3   1   9        7.37       15.32      3.35 o 
   4   1   9       16.29       17.63      4.67 o 
 -11   2   9        4.82       10.70      6.53 o 
 -10   2   9        8.13       13.99      6.28 o 
  -9   2   9      151.47      182.94      9.75 o 
  -8   2   9      244.36      292.52     10.28 o 
  -7   2   9       57.97       54.66      5.13 o 
  -6   2   9      158.40      138.07      6.16 o 
  -5   2   9      132.83      129.20      5.53 o 
  -4   2   9      109.33      122.09      5.19 o 
  -3   2   9       58.35       46.89      3.22 o 
  -2   2   9       90.58       78.24      2.80 o 
  -1   2   9       45.84       43.33      3.82 o 
   0   2   9       76.20       51.83     36.11 o 
   1   2   9      109.79      115.69      5.89 o 
   2   2   9       95.02       90.97      5.27 o 
   3   2   9       63.72       79.31      5.38 o 
 -11   3   9        5.06        3.24      6.85 o 
 -10   3   9        7.96        2.17      6.75 o 
  -9   3   9       24.80       20.71      6.92 o 
  -8   3   9        0.19        3.74      4.13 o 
  -7   3   9       42.05       29.74      4.54 o 
  -6   3   9      270.71      282.78      8.24 o 
  -5   3   9      314.59      284.20      7.87 o 
  -4   3   9       49.82       41.26      3.68 o 
  -3   3   9      373.23      361.78      8.19 o 
  -2   3   9      501.23      430.70      3.97 o 
  -1   3   9       20.05        7.92      2.89 o 
   0   3   9      214.36      179.20    108.40 o 
   1   3   9      163.80      151.78      6.27 o 
   2   3   9       13.76       11.27      3.80 o 
   3   3   9        6.62       11.43      3.59 o 
 -10   4   9        1.33        6.18      6.18 o 
  -9   4   9        0.01        9.47      4.79 o 
  -8   4   9        8.80       10.71      5.19 o 
  -7   4   9       30.14       26.19      4.63 o 
  -6   4   9       41.06        9.37      9.37 o 
  -5   4   9       26.46       16.29      3.63 o 
  -4   4   9      149.55      166.53      6.23 o 
  -3   4   9       26.50       21.97      3.40 o 
  -2   4   9        1.68        4.00      2.92 o 
  -1   4   9        6.54        5.84      2.99 o 
   0   4   9        0.39        1.10      2.30 o 
   1   4   9        3.00        3.58      3.08 o 
   2   4   9       27.31       39.58      4.48 o 
 -10   5   9        8.97        5.38      7.18 o 
  -9   5   9        0.02        3.06      5.45 o 
  -8   5   9       83.13      136.77      8.32 o 
  -7   5   9       40.40       43.01      5.31 o 
  -6   5   9        6.05        9.03      3.54 o 
  -5   5   9       30.97       22.31      3.91 o 
  -4   5   9        8.77       18.81      3.69 o 
  -3   5   9        0.93        1.85      2.52 o 
  -2   5   9      124.10      111.35      2.73 o 
  -1   5   9      254.44      301.51      8.29 o 
   0   5   9       12.28        8.71      2.27 o 
   1   5   9        2.29        2.14      3.27 o 
   2   5   9       51.55       43.15      4.55 o 
 -10   6   9        2.02        1.17      6.69 o 
  -9   6   9       17.21       18.56      6.57 o 
  -8   6   9        2.32        0.93      5.35 o 
  -7   6   9       86.66       87.99      6.72 o 
  -6   6   9       65.93       58.28      3.47 o 
  -5   6   9        1.53        0.56      3.21 o 
  -4   6   9       15.01       16.32      3.58 o 
  -3   6   9       72.45       94.13      5.43 o 
  -2   6   9       78.23       69.02      3.68 o 
  -1   6   9        0.00        0.18      3.10 o 
   0   6   9        0.87        7.85      4.98 o 
   1   6   9        3.96        3.60      3.88 o 
  -9   7   9        3.64        7.05      6.52 o 
  -8   7   9       26.60        0.67      6.34 o 
  -7   7   9        0.34        2.20      4.01 o 
  -6   7   9        5.96        2.83      3.60 o 
  -5   7   9        0.04        1.82      3.31 o 
  -4   7   9       12.32        1.36      3.32 o 
  -3   7   9       19.41        0.18      2.82 o 
  -2   7   9        7.53       11.62      3.26 o 
  -1   7   9       10.25       18.98      3.78 o 
   0   7   9       79.75      100.94      4.11 o 
  -9   8   9        1.39        5.00      7.08 o 
  -8   8   9       20.80        1.37      5.68 o 
  -7   8   9        0.77        0.52      4.44 o 
  -6   8   9       28.66       31.23      4.71 o 
  -5   8   9       25.84       49.37      4.80 o 
  -4   8   9        1.64        7.78      3.14 o 
  -3   8   9        5.65        8.02      3.28 o 
  -2   8   9       28.15        3.30      3.30 o 
  -1   8   9        8.35        3.90      3.90 o 
  -7   9   9        1.28        2.68      4.75 o 
  -6   9   9        5.06        3.85      4.23 o 
  -5   9   9        6.04        8.76      4.21 o 
  -4   9   9        0.60        3.42      3.09 o 
  -3   9   9        0.62        3.61      3.61 o 
  -3 -11  10       40.64       36.80      6.33 o 
  -2 -11  10       60.64       53.75      7.59 o 
  -1 -11  10       14.93       25.14      6.14 o 
   0 -11  10        1.78        6.23      3.78 o 
   1 -11  10        0.00        8.34      5.11 o 
  -4 -10  10        2.36       10.34      4.82 o 
  -3 -10  10        8.86        4.89      4.89 o 
  -2 -10  10        4.22        4.55      5.42 o 
  -1 -10  10       23.13       30.40      5.93 o 
   0 -10  10        0.03        3.88      3.56 o 
   1 -10  10        5.85        5.99      5.90 o 
   2 -10  10        0.54        4.87      5.26 o 
  -6  -9  10       15.82       25.46      6.03 o 
  -5  -9  10       47.64       63.10      7.00 o 
  -4  -9  10        4.49        7.77      4.84 o 
  -3  -9  10        0.20        3.11      4.59 o 
  -2  -9  10       14.57       12.01      5.72 o 
  -1  -9  10       37.06        8.73      4.70 o 
   0  -9  10      129.54      139.52      6.25 o 
   1  -9  10        4.70        4.51      5.15 o 
   2  -9  10        0.00        9.07      4.60 o 
   3  -9  10        2.90        0.97      5.27 o 
  -7  -8  10      120.70      114.96      8.69 o 
  -6  -8  10      160.75      143.71      9.01 o 
  -5  -8  10        1.46        4.35      4.61 o 
  -4  -8  10        0.40        0.26      4.26 o 
  -3  -8  10        1.10        4.43      4.43 o 
  -2  -8  10        1.32        3.58      3.81 o 
  -1  -8  10       58.47       68.99      6.39 o 
   0  -8  10       43.32       21.71     13.79 o 
   1  -8  10       12.47        5.97      5.34 o 
   2  -8  10        2.85        0.90      4.53 o 
   3  -8  10        0.33        1.95      5.40 o 
   4  -8  10        0.10        0.68      5.15 o 
  -7  -7  10        2.51        9.82      4.84 o 
  -6  -7  10       10.04        6.27      4.58 o 
  -5  -7  10       22.53       32.38      5.52 o 
  -4  -7  10       83.86      103.65      7.16 o 
  -3  -7  10       11.86       16.09      4.32 o 
  -2  -7  10       44.76       35.64      4.03 o 
  -1  -7  10       63.37       81.83      6.57 o 
   0  -7  10      109.74      124.70      5.47 o 
   1  -7  10        9.07        5.97      4.74 o 
   2  -7  10       12.61       30.26      5.80 o 
   3  -7  10        4.10        8.95      5.18 o 
   4  -7  10       31.52       19.34      6.29 o 
  -8  -6  10        1.43        4.87      5.38 o 
  -7  -6  10        0.23        4.53      4.53 o 
  -6  -6  10       46.66       47.03      5.45 o 
  -5  -6  10       41.70       56.87      5.41 o 
  -4  -6  10        0.10        2.38      3.77 o 
  -3  -6  10      147.74      152.44      3.74 o 
  -2  -6  10      198.29      211.47      8.19 o 
  -1  -6  10        2.69        0.46      4.06 o 
   0  -6  10       37.69       62.89      8.41 o 
   1  -6  10        3.16       14.67      4.21 o 
   2  -6  10        0.04        9.66      4.49 o 
   3  -6  10        0.93        1.88      5.46 o 
   4  -6  10        4.79        2.43      5.56 o 
  -9  -5  10       10.36       12.49      6.05 o 
  -8  -5  10        6.45        6.01      4.46 o 
  -7  -5  10       15.96        7.39      4.15 o 
  -6  -5  10       17.06       15.31      4.29 o 
  -5  -5  10        3.14        1.44      3.60 o 
  -4  -5  10      116.56       97.79      6.10 o 
  -3  -5  10        5.45       11.49      4.23 o 
  -2  -5  10       62.43       52.81      3.36 o 
  -1  -5  10       43.72       37.35      4.66 o 
   0  -5  10       15.21       25.56      3.27 o 
   1  -5  10      186.00      211.76      8.87 o 
   2  -5  10       96.55      119.49      7.83 o 
   3  -5  10       21.59       31.27      6.18 o 
   4  -5  10        0.75        3.02      5.63 o 
  -9  -4  10        0.00        5.37      5.70 o 
  -8  -4  10        3.43        0.29      4.62 o 
  -7  -4  10        0.06        1.34      3.94 o 
  -6  -4  10       39.20       34.14      4.32 o 
  -5  -4  10       35.53       33.63      4.88 o 
  -4  -4  10      902.75      949.05     14.11 o 
  -3  -4  10      221.71      237.35      7.88 o 
  -2  -4  10        0.66        7.85      3.85 o 
  -1  -4  10       18.91       18.20      3.49 o 
   0  -4  10      155.73      158.39      5.24 o 
   1  -4  10       51.20       69.97      5.92 o 
   2  -4  10        0.02        1.76      4.39 o 
   3  -4  10      108.37      128.40      8.03 o 
   4  -4  10       12.17       16.56      4.71 o 
  -9  -3  10      109.34      110.74      8.77 o 
  -8  -3  10        0.20        2.07      3.89 o 
  -7  -3  10       24.87       14.15      4.02 o 
  -6  -3  10      108.52       89.45      5.56 o 
  -5  -3  10       33.86       56.04      4.90 o 
  -4  -3  10      232.51      259.46      8.09 o 
  -3  -3  10       16.17        2.17      2.97 o 
  -2  -3  10        0.75        1.02      2.99 o 
  -1  -3  10       25.50       24.10      4.15 o 
   0  -3  10       98.55      116.27      4.49 o 
   1  -3  10      107.62      131.61      6.48 o 
   2  -3  10      144.60      149.83      7.60 o 
   3  -3  10       27.96       36.83      5.11 o 
   4  -3  10       10.86        6.33      5.04 o 
 -10  -2  10        6.93       13.76      5.86 o 
  -9  -2  10        1.77        2.10      5.40 o 
  -8  -2  10       20.05        5.19      4.48 o 
  -7  -2  10        1.84        4.95      3.64 o 
  -6  -2  10       46.96       44.21      4.58 o 
  -5  -2  10       31.34       27.21      3.88 o 
  -4  -2  10       11.92       10.40      3.31 o 
  -3  -2  10      284.42      231.90      3.58 o 
  -2  -2  10       97.15       81.33      4.79 o 
  -1  -2  10        1.94        0.52      3.19 o 
   0  -2  10      156.04      152.67      7.19 o 
   1  -2  10       83.21       90.13      5.55 o 
   2  -2  10        5.17        5.30      3.72 o 
   3  -2  10        0.11        1.17      3.41 o 
   4  -2  10       50.02       41.20      5.58 o 
 -10  -1  10       12.87       14.32      5.79 o 
  -9  -1  10       84.75       83.43      7.67 o 
  -8  -1  10       92.98      113.69      7.00 o 
  -7  -1  10       24.83       27.23      4.29 o 
  -6  -1  10      154.39      139.10      6.09 o 
  -5  -1  10       58.71       53.13      4.25 o 
  -4  -1  10       66.71       58.10      4.16 o 
  -3  -1  10       40.35       36.43      3.37 o 
  -2  -1  10       15.95        9.19      3.07 o 
  -1  -1  10        0.00        2.43      3.31 o 
   0  -1  10        2.66        4.78      2.26 o 
   1  -1  10       17.00       21.14      3.83 o 
   2  -1  10        1.97        7.27      3.30 o 
   3  -1  10      103.95      118.52      6.69 o 
   4  -1  10       59.28       42.64      6.09 o 
 -10   0  10        7.97        2.73      5.56 o 
  -9   0  10        1.13        5.52      5.52 o 
  -8   0  10        6.14        5.41      4.38 o 
  -7   0  10       64.36       51.55      5.26 o 
  -6   0  10        2.42        1.54      2.79 o 
  -5   0  10      134.26      148.76      6.03 o 
  -4   0  10      206.26      161.83      5.92 o 
  -3   0  10        7.53        0.90      2.78 o 
  -2   0  10     1006.83     1123.55     13.44 o 
  -1   0  10      369.32      372.61      8.90 o 
   0   0  10       28.16       25.69      2.55 o 
   1   0  10       52.13       57.35      4.34 o 
   2   0  10       52.33       44.64      4.49 o 
   3   0  10        0.03        1.58      3.67 o 
 -10   1  10        7.45        8.96      5.55 o 
  -9   1  10       12.08        8.93      5.32 o 
  -8   1  10      132.64      156.41      7.84 o 
  -7   1  10      117.50      115.40      6.00 o 
  -6   1  10       19.03       16.88      3.24 o 
  -5   1  10       37.21       44.53      4.14 o 
  -4   1  10       79.55       65.08      4.36 o 
  -3   1  10      289.21      218.20      3.06 o 
  -2   1  10        6.19        2.84      2.84 o 
  -1   1  10        5.22        3.43      3.05 o 
   0   1  10       37.28       24.11      2.62 o 
   1   1  10        0.88        1.70      2.99 o 
   2   1  10        8.52        7.82      3.37 o 
   3   1  10        7.84        6.18      3.89 o 
 -10   2  10       27.41       34.09      6.22 o 
  -9   2  10        0.08        4.89      4.89 o 
  -8   2  10        1.84        5.99      3.91 o 
  -7   2  10        0.65        1.34      3.27 o 
  -6   2  10        3.19        5.21      2.55 o 
  -5   2  10        4.29        3.89      2.90 o 
  -4   2  10        0.79        4.44      4.44 o 
  -3   2  10       12.51        3.58      3.58 o 
  -2   2  10       71.51       74.33      4.97 o 
  -1   2  10      169.76      167.74      6.55 o 
   0   2  10        7.79       15.30      2.49 o 
   1   2  10        0.56        0.18      2.67 o 
   2   2  10       14.97       18.84      3.93 o 
 -10   3  10        0.71        2.90      5.84 o 
  -9   3  10        1.19        4.42      5.56 o 
  -8   3  10        0.76        0.24      3.89 o 
  -7   3  10       55.41       49.61      4.98 o 
  -6   3  10      157.27      188.88      6.88 o 
  -5   3  10       60.96       47.64      4.30 o 
  -4   3  10       20.55       34.65      3.41 o 
  -3   3  10        3.37        0.33      2.96 o 
  -2   3  10       48.06       41.21      2.98 o 
  -1   3  10        0.02        3.61      3.18 o 
   0   3  10       43.94       43.27      2.97 o 
   1   3  10        1.24        2.50      3.31 o 
   2   3  10        0.00        1.42      3.44 o 
 -10   4  10       16.75       28.98      7.11 o 
  -9   4  10      101.71      165.26      9.47 o 
  -8   4  10        4.55        3.90      4.26 o 
  -7   4  10        3.17        1.04      3.31 o 
  -6   4  10       28.92       21.16      3.90 o 
  -5   4  10       30.04       24.45      3.59 o 
  -4   4  10        6.52       12.08      3.07 o 
  -3   4  10       57.06       54.27      2.77 o 
  -2   4  10        0.01        4.82      2.88 o 
  -1   4  10       24.26       15.49      3.52 o 
   0   4  10       63.35       74.09     46.65 o 
   1   4  10       24.99        2.13      3.25 o 
 -10   5  10        1.98       10.73      6.11 o 
  -9   5  10       21.39       20.71      6.63 o 
  -8   5  10        0.95        2.52      4.31 o 
  -7   5  10       21.17       21.14      4.10 o 
  -6   5  10       38.95       41.06      4.73 o 
  -5   5  10       62.46       84.10      5.57 o 
  -4   5  10        0.05        0.53      2.92 o 
  -3   5  10       10.70       21.97      3.59 o 
  -2   5  10       13.37        0.17      3.53 o 
  -1   5  10       36.53       51.98      4.37 o 
   0   5  10        8.02       12.73      3.33 o 
  -9   6  10       17.75       23.62      7.40 o 
  -8   6  10       26.22       26.42      5.33 o 
  -7   6  10        0.21        2.03      3.43 o 
  -6   6  10        1.81        4.74      3.41 o 
  -5   6  10       24.34       29.34      4.05 o 
  -4   6  10        3.01        3.01      3.31 o 
  -3   6  10       51.58       36.71      4.41 o 
  -2   6  10        4.27        2.41      3.26 o 
  -1   6  10        6.45        1.32      3.25 o 
  -8   7  10        2.59        5.98      4.14 o 
  -7   7  10        3.39        1.43      4.33 o 
  -6   7  10       16.42       12.52      4.11 o 
  -5   7  10       29.93       47.43      4.67 o 
  -4   7  10       53.50       62.62      5.01 o 
  -3   7  10        1.48        5.21      3.45 o 
  -2   7  10        7.51        0.97      3.07 o 
  -7   8  10        5.87        8.78      3.89 o 
  -6   8  10        0.45        0.67      3.37 o 
  -5   8  10        7.03       12.91      3.75 o 
  -4   8  10        4.10        1.63      3.28 o 
  -3 -10  11        3.07        9.38      5.38 o 
  -2 -10  11       16.06       20.65      6.19 o 
  -1 -10  11       13.71        1.26      5.05 o 
   0 -10  11        9.88        8.08      3.64 o 
  -5  -9  11       82.35       91.01      7.66 o 
  -4  -9  11        0.57        3.24      4.78 o 
  -3  -9  11       49.85       41.74      4.75 o 
  -2  -9  11        5.58        8.18      5.21 o 
  -1  -9  11       71.75       59.53      6.82 o 
   0  -9  11        1.65        0.71      3.57 o 
   1  -9  11       25.00       26.47      5.94 o 
   2  -9  11       27.64       46.93      6.19 o 
  -6  -8  11        0.12        3.73      4.93 o 
  -5  -8  11       64.64       70.37      6.83 o 
  -4  -8  11       50.76       63.65      6.20 o 
  -3  -8  11        7.80        1.36      4.51 o 
  -2  -8  11        0.61        4.58      4.58 o 
  -1  -8  11        1.11        7.27      4.61 o 
   0  -8  11        1.18        4.22      4.68 o 
   1  -8  11       24.56       28.93      6.25 o 
   2  -8  11        1.07        8.83      4.96 o 
  -7  -7  11        0.01        2.50      4.52 o 
  -6  -7  11        4.23        4.46      4.46 o 
  -5  -7  11        9.14       14.61      4.76 o 
  -4  -7  11       23.29       37.07      5.66 o 
  -3  -7  11      124.50      128.41      4.33 o 
  -2  -7  11        9.00        2.28      4.81 o 
  -1  -7  11        1.26        7.58      4.16 o 
   0  -7  11        4.69        6.71      3.68 o 
   1  -7  11        0.66        4.15      4.82 o 
   2  -7  11        4.73        0.00      5.30 o 
   3  -7  11        5.40       12.43      5.92 o 
  -8  -6  11        8.00        9.49      5.16 o 
  -7  -6  11        6.24        7.81      4.13 o 
  -6  -6  11        8.59        3.45      4.40 o 
  -5  -6  11       19.80       19.59      4.47 o 
  -4  -6  11        0.69        4.14      4.28 o 
  -3  -6  11       74.75      111.78      6.97 o 
  -2  -6  11       83.01       73.22      3.74 o 
  -1  -6  11        0.24        0.25      3.90 o 
   0  -6  11        2.97       10.67      3.18 o 
   1  -6  11        3.43        7.62      4.82 o 
   2  -6  11       53.19       76.13      7.56 o 
   3  -6  11       31.23       38.79      6.20 o 
  -8  -5  11      105.31      108.72      7.56 o 
  -7  -5  11       11.02       14.77      4.64 o 
  -6  -5  11        1.48        2.73      3.58 o 
  -5  -5  11       48.03       62.55      5.29 o 
  -4  -5  11       50.26       54.50      5.55 o 
  -3  -5  11        2.59        0.21      3.38 o 
  -2  -5  11        3.77        1.74      4.05 o 
  -1  -5  11       35.45       40.49      5.09 o 
   0  -5  11        1.85        8.52      2.75 o 
   1  -5  11       90.59       88.93      7.41 o 
   2  -5  11        2.86        4.07      4.97 o 
   3  -5  11       22.89       24.08      6.04 o 
  -9  -4  11       27.84       37.03      6.69 o 
  -8  -4  11       61.65       71.43      6.36 o 
  -7  -4  11       12.16       10.42      4.43 o 
  -6  -4  11        0.64        0.00      3.26 o 
  -5  -4  11        3.60        3.65      3.65 o 
  -4  -4  11       22.73       25.95      4.25 o 
  -3  -4  11       47.46       41.69      3.05 o 
  -2  -4  11      121.06      121.83      6.50 o 
  -1  -4  11        4.06        0.85      3.47 o 
   0  -4  11       28.91       24.61      3.33 o 
   1  -4  11        0.43        0.74      4.16 o 
   2  -4  11       19.31       19.99      4.95 o 
   3  -4  11       26.83       40.63      5.66 o 
  -9  -3  11       55.32       46.26      6.69 o 
  -8  -3  11      119.85       96.75      6.96 o 
  -7  -3  11       39.00       56.38      4.94 o 
  -6  -3  11        0.18        3.21      3.51 o 
  -5  -3  11        0.04        1.90      3.19 o 
  -4  -3  11        8.46       18.99      3.59 o 
  -3  -3  11       53.44       49.91      4.32 o 
  -2  -3  11       18.75        1.73      3.29 o 
  -1  -3  11       73.57       97.17      6.24 o 
   0  -3  11       11.56        5.00      2.73 o 
   1  -3  11        2.07        0.69      3.60 o 
   2  -3  11        3.50        2.44      4.32 o 
   3  -3  11        8.28        7.25      3.95 o 
  -9  -2  11        2.10        6.96      4.91 o 
  -8  -2  11       24.17       21.57      4.96 o 
  -7  -2  11       83.39       82.04      5.98 o 
  -6  -2  11       16.63       17.35      3.49 o 
  -5  -2  11       23.02       17.42      3.62 o 
  -4  -2  11       19.42       28.17      3.69 o 
  -3  -2  11       38.68       32.29      2.96 o 
  -2  -2  11       56.50       47.89      4.70 o 
  -1  -2  11      149.41      173.26      6.99 o 
   0  -2  11       78.94       74.90      3.99 o 
   1  -2  11        0.95        0.85      3.21 o 
   2  -2  11        0.52        1.83      3.30 o 
   3  -2  11        5.12        8.06      3.81 o 
 -10  -1  11       23.47       20.82      6.48 o 
  -9  -1  11       19.55       20.28      5.58 o 
  -8  -1  11        0.69        4.86      3.56 o 
  -7  -1  11      120.90      119.45      6.09 o 
  -6  -1  11       92.55      122.30      6.25 o 
  -5  -1  11        2.69        4.40      2.63 o 
  -4  -1  11       78.25       92.17      4.91 o 
  -3  -1  11       23.03        2.91      3.04 o 
  -2  -1  11       26.81       12.60      3.72 o 
  -1  -1  11       54.54       64.81      4.98 o 
   0  -1  11       17.23       19.32      2.84 o 
   1  -1  11        0.05        1.24      3.00 o 
   2  -1  11        0.06        3.99      3.29 o 
 -10   0  11        8.62        1.02      6.03 o 
  -9   0  11        0.89        0.58      4.54 o 
  -8   0  11       66.12       67.18      5.37 o 
  -7   0  11       57.04       52.56      5.29 o 
  -6   0  11       56.80       61.26      4.68 o 
  -5   0  11       40.29       49.10      4.43 o 
  -4   0  11       10.51       15.18      2.97 o 
  -3   0  11       15.75        5.73      3.12 o 
  -2   0  11       21.10       11.37      3.59 o 
  -1   0  11       76.05       48.49      4.80 o 
   0   0  11      115.80      137.68      4.65 o 
   1   0  11       11.19        4.66      3.46 o 
   2   0  11        0.94        3.26      3.38 o 
 -10   1  11        2.39        5.81      5.40 o 
  -9   1  11       30.49        4.66      4.66 o 
  -8   1  11       82.17       85.96      6.24 o 
  -7   1  11       20.31       22.54      4.11 o 
  -6   1  11       45.02       40.52      3.96 o 
  -5   1  11       81.61       84.69      4.96 o 
  -4   1  11        2.52        3.88      2.98 o 
  -3   1  11        7.79       20.91      3.42 o 
  -2   1  11       51.54       49.45      2.97 o 
  -1   1  11        0.53        1.08      3.12 o 
   0   1  11       12.11       11.21      2.75 o 
   1   1  11       17.73       28.15      4.27 o 
   2   1  11        0.00        2.33      3.51 o 
 -10   2  11       66.14       78.17      8.57 o 
  -9   2  11        1.06        0.00      5.30 o 
  -8   2  11       23.02       18.32      4.26 o 
  -7   2  11        7.77       10.51      3.97 o 
  -6   2  11       15.80        9.02      3.74 o 
  -5   2  11       37.38       30.66      3.86 o 
  -4   2  11       26.09       44.11      4.03 o 
  -3   2  11       23.80        2.05      2.92 o 
  -2   2  11       33.57       53.36      4.34 o 
  -1   2  11        1.78        1.26      2.88 o 
   0   2  11       19.35       19.24      5.21 o 
   1   2  11       69.43       83.72      5.95 o 
 -10   3  11        1.10        5.34      6.60 o 
  -9   3  11       12.79       19.41      5.64 o 
  -8   3  11       38.42       47.79      4.85 o 
  -7   3  11       73.25       74.22      5.33 o 
  -6   3  11        0.03        0.39      3.03 o 
  -5   3  11        8.17        0.00      3.21 o 
  -4   3  11      117.06      131.54      5.86 o 
  -3   3  11        1.42        2.79      3.01 o 
  -2   3  11      113.16      125.96      6.08 o 
  -1   3  11       15.14       21.24      3.46 o 
   0   3  11       15.33       25.16      2.66 o 
   1   3  11        0.53        3.19      3.19 o 
  -9   4  11       11.09        4.41      4.74 o 
  -8   4  11        7.69        7.18      3.98 o 
  -7   4  11       19.88        9.19      3.87 o 
  -6   4  11       38.90       39.99      4.47 o 
  -5   4  11       34.58       28.87      4.35 o 
  -4   4  11        1.68        4.86      2.89 o 
  -3   4  11        1.32        0.17      2.94 o 
  -2   4  11        1.93        3.08      3.26 o 
  -1   4  11        7.94       12.24      3.51 o 
   0   4  11        0.21        2.35      2.35 o 
  -9   5  11        3.97        0.87      5.17 o 
  -8   5  11        0.54        1.68      3.70 o 
  -7   5  11        0.44        6.89      3.48 o 
  -6   5  11       23.53       32.51      3.89 o 
  -5   5  11        2.77        0.20      3.35 o 
  -4   5  11       22.81       23.63      3.96 o 
  -3   5  11      127.78       99.56      3.11 o 
  -2   5  11        2.17        0.56      3.13 o 
  -1   5  11       46.32       57.09      4.78 o 
  -8   6  11        4.32        4.05      4.05 o 
  -7   6  11        0.37        2.22      3.31 o 
  -6   6  11        8.05        9.74      3.20 o 
  -5   6  11       11.94       15.80      3.96 o 
  -4   6  11       44.55       59.76      5.00 o 
  -3   6  11        0.76        1.33      3.78 o 
  -2   6  11        2.24        6.95      3.35 o 
  -6   7  11        0.48        3.54      3.54 o 
  -5   7  11       10.14       15.01      3.63 o 
  -4   7  11       22.68       19.79      3.96 o 
  -3  -9  12       31.12       35.73      6.69 o 
  -2  -9  12       28.86       48.02      6.68 o 
  -1  -9  12       20.36        6.53      4.86 o 
  -5  -8  12        1.15        1.98      4.60 o 
  -4  -8  12       12.94        4.79      5.14 o 
  -3  -8  12       13.81        1.14      4.81 o 
  -2  -8  12        9.74        2.00      4.78 o 
  -1  -8  12       13.33       28.46      5.67 o 
   0  -8  12       18.77       28.23      4.64 o 
  -6  -7  12       16.97       23.00      5.05 o 
  -5  -7  12        2.65        1.84      4.30 o 
  -4  -7  12        9.16        0.53      4.40 o 
  -3  -7  12       22.52       35.92      5.49 o 
  -2  -7  12       60.51       52.17      4.30 o 
  -1  -7  12       69.91       89.67      6.99 o 
   0  -7  12        6.81        2.82      3.38 o 
   1  -7  12        3.27        9.48      5.35 o 
  -7  -6  12      112.51      134.25      7.88 o 
  -6  -6  12        2.20        0.00      4.03 o 
  -5  -6  12       11.64       17.79      4.23 o 
  -4  -6  12        0.58        3.92      3.57 o 
  -3  -6  12        2.81        1.98      4.38 o 
  -2  -6  12        4.16        2.78      4.25 o 
  -1  -6  12       21.13       19.62      4.66 o 
   0  -6  12        7.00       20.15      3.54 o 
   1  -6  12       11.17       16.91      4.65 o 
  -7  -5  12        3.88        5.92      4.05 o 
  -6  -5  12        1.86        4.03      3.83 o 
  -5  -5  12        3.83        9.22      3.47 o 
  -4  -5  12       20.75       19.44      4.13 o 
  -3  -5  12       23.22        3.00      3.93 o 
  -2  -5  12       21.23       20.93      4.56 o 
  -1  -5  12        6.08       18.69      4.65 o 
   0  -5  12        6.06       11.76      6.77 o 
   1  -5  12        7.94       13.64      4.95 o 
   2  -5  12        0.04        3.06      4.74 o 
  -8  -4  12        2.73        0.51      4.45 o 
  -7  -4  12       12.72       15.61      4.13 o 
  -6  -4  12       29.09       42.58      4.56 o 
  -5  -4  12        0.59        1.51      3.39 o 
  -4  -4  12        0.11        7.29      3.06 o 
  -3  -4  12        1.11        2.15      3.81 o 
  -2  -4  12        0.03        5.80      3.42 o 
  -1  -4  12        9.50       13.56      3.79 o 
   0  -4  12        0.23        0.24      2.84 o 
   1  -4  12        0.67        1.84      4.35 o 
   2  -4  12        2.06        5.02      4.29 o 
  -8  -3  12        1.67        1.18      3.77 o 
  -7  -3  12       29.19       35.05      4.65 o 
  -6  -3  12        2.30        1.91      3.75 o 
  -5  -3  12        3.96        9.43      3.31 o 
  -4  -3  12       15.04       14.81      3.82 o 
  -3  -3  12       24.29        3.74      3.74 o 
  -2  -3  12        1.32        7.37      3.22 o 
  -1  -3  12        9.65        5.73      3.89 o 
   0  -3  12       93.67      117.81      4.82 o 
   1  -3  12       42.33       52.29      5.16 o 
   2  -3  12        0.27        0.51      3.93 o 
  -9  -2  12        0.75        3.02      4.05 o 
  -8  -2  12        5.87       10.29      4.10 o 
  -7  -2  12       44.36       53.35      4.86 o 
  -6  -2  12       46.27       58.20      4.98 o 
  -5  -2  12      108.05       96.04      6.09 o 
  -4  -2  12       12.79       24.84      3.50 o 
  -3  -2  12       49.15       46.16      3.47 o 
  -2  -2  12        0.01        0.80      3.00 o 
  -1  -2  12       17.12       22.51      4.06 o 
   0  -2  12        0.04        1.42      2.44 o 
   1  -2  12        0.03        0.68      3.15 o 
  -9  -1  12        5.80        5.18      4.13 o 
  -8  -1  12       13.77        8.92      4.03 o 
  -7  -1  12        2.84        1.05      3.51 o 
  -6  -1  12       14.72       16.15      3.82 o 
  -5  -1  12       40.85       49.88      4.77 o 
  -4  -1  12        7.68       10.52      3.42 o 
  -3  -1  12       15.04        3.02      3.19 o 
  -2  -1  12       47.18       42.88      4.84 o 
  -1  -1  12       10.03       15.81      3.82 o 
   0  -1  12        1.51        2.18      2.33 o 
   1  -1  12       23.96       30.05      4.33 o 
  -9   0  12       24.42       31.53      5.09 o 
  -8   0  12        8.95        9.92      4.06 o 
  -7   0  12       27.86       33.92      4.15 o 
  -6   0  12       73.53       85.92      5.42 o 
  -5   0  12        0.50        1.30      3.31 o 
  -4   0  12       37.64       34.24      3.24 o 
  -3   0  12       70.77       58.87      3.58 o 
  -2   0  12        6.11        5.09      3.19 o 
  -1   0  12        3.83        7.23      3.24 o 
   0   0  12        3.88        1.59      2.62 o 
   1   0  12        0.03        1.07      3.48 o 
  -9   1  12        6.00       10.74      4.24 o 
  -8   1  12        1.16        0.44      3.61 o 
  -7   1  12       57.96       57.18      5.08 o 
  -6   1  12       42.84       29.84      4.32 o 
  -5   1  12       30.12       26.77      3.76 o 
  -4   1  12        0.75        4.46      4.46 o 
  -3   1  12       70.22       66.65      3.76 o 
  -2   1  12        1.71        1.69      2.98 o 
  -1   1  12        0.04        0.96      2.67 o 
   0   1  12       17.74       28.67      2.89 o 
  -9   2  12        1.39        1.23      3.95 o 
  -8   2  12       26.99       30.91      4.47 o 
  -7   2  12        0.06        3.07      3.38 o 
  -6   2  12        6.24        5.81      3.44 o 
  -5   2  12       73.59      101.96      5.61 o 
  -4   2  12        9.72        3.32      2.92 o 
  -3   2  12       45.76       39.90      3.00 o 
  -2   2  12       77.19      104.86      5.66 o 
  -1   2  12        2.63        5.15      3.02 o 
   0   2  12       16.71       30.24      2.81 o 
  -9   3  12        9.46       11.68      4.56 o 
  -8   3  12        5.15        9.15      3.67 o 
  -7   3  12        0.40        7.25      3.17 o 
  -6   3  12       11.47        8.81      3.69 o 
  -5   3  12       11.75       11.71      3.62 o 
  -4   3  12       39.51       44.67      4.67 o 
  -3   3  12        0.92        3.89      2.91 o 
  -2   3  12       54.57       74.36      4.95 o 
  -1   3  12        5.64       12.32      3.59 o 
  -8   4  12        1.30        3.68      3.68 o 
  -7   4  12       11.31       18.32      4.14 o 
  -6   4  12        3.71        0.20      3.24 o 
  -5   4  12        2.93        5.18      3.10 o 
  -4   4  12       66.62       51.50      3.30 o 
  -3   4  12       64.62       87.48      5.50 o 
  -2   4  12       15.45       15.10      3.40 o 
  -7   5  12        1.67        3.22      3.22 o 
  -6   5  12        1.18        2.23      3.38 o 
  -5   5  12        0.28        0.96      3.27 o 
  -4   5  12        0.56        2.65      3.10 o 
  -3   5  12       12.27       23.39      3.74 o 
  -4  -7  13       27.64        1.90      4.32 o 
  -3  -7  13        1.21        0.28      4.30 o 
  -2  -7  13        3.62       10.79      4.79 o 
  -1  -7  13        3.00        5.46      5.46 o 
  -6  -6  13        6.75       10.62      4.35 o 
  -5  -6  13       22.62       25.12      5.07 o 
  -4  -6  13        0.54        0.78      4.11 o 
  -3  -6  13        1.17        4.74      4.74 o 
  -2  -6  13        3.37        8.61      4.20 o 
  -1  -6  13        3.09        5.07      4.03 o 
  -6  -5  13       21.73       28.91      5.04 o 
  -5  -5  13       10.71       18.39      4.37 o 
  -4  -5  13       11.48       13.32      4.17 o 
  -3  -5  13       15.69        3.92      3.92 o 
  -2  -5  13       11.03       13.74      4.83 o 
  -1  -5  13        1.73        1.06      4.12 o 
   0  -5  13        1.69        2.24      3.19 o 
  -7  -4  13       27.03       29.37      4.52 o 
  -6  -4  13        0.56        3.71      3.83 o 
  -5  -4  13        0.97        1.62      3.93 o 
  -4  -4  13       60.55       70.66      6.48 o 
  -3  -4  13        6.85        2.34      4.05 o 
  -2  -4  13        5.97       11.30      3.75 o 
  -1  -4  13        2.48        0.74      3.74 o 
   0  -4  13        3.13        0.30      3.05 o 
  -7  -3  13        0.02        2.53      3.73 o 
  -6  -3  13       67.30       71.50      5.85 o 
  -5  -3  13       90.26      123.23      6.43 o 
  -4  -3  13        0.68        3.72      3.45 o 
  -3  -3  13        1.02        1.78      3.89 o 
  -2  -3  13       12.13        4.56      3.53 o 
  -1  -3  13       12.82       14.86      4.34 o 
   0  -3  13        0.11        0.25      2.83 o 
  -8  -2  13       34.35       32.61      4.73 o 
  -7  -2  13       13.25       12.38      4.21 o 
  -6  -2  13       31.40       35.28      4.61 o 
  -5  -2  13        5.95        3.78      3.63 o 
  -4  -2  13        0.21        3.14      3.31 o 
  -3  -2  13       26.40       32.37      4.46 o 
  -2  -2  13        2.72        0.00      3.52 o 
  -1  -2  13        0.60        3.57      3.48 o 
   0  -2  13        0.47        0.37      2.54 o 
  -8  -1  13       22.34       20.11      4.70 o 
  -7  -1  13       24.52       35.06      4.30 o 
  -6  -1  13        0.12        2.07      3.39 o 
  -5  -1  13       11.87       12.84      3.74 o 
  -4  -1  13       54.62       87.84      5.71 o 
  -3  -1  13        6.13        1.63      3.09 o 
  -2  -1  13        0.30        3.53      3.53 o 
  -1  -1  13        0.45        3.84      2.92 o 
  -8   0  13        0.33        9.57      3.24 o 
  -7   0  13       18.12       12.49      4.21 o 
  -6   0  13       13.54       15.68      3.84 o 
  -5   0  13       38.25       58.78      4.72 o 
  -4   0  13        0.78        4.74      3.38 o 
  -3   0  13       34.35       32.55      3.11 o 
  -2   0  13        4.74       12.50      3.84 o 
  -1   0  13       26.53       41.03      4.35 o 
  -8   1  13        0.09        0.44      3.55 o 
  -7   1  13       26.28       41.50      4.74 o 
  -6   1  13       28.09       52.62      4.90 o 
  -5   1  13        1.52        3.94      3.42 o 
  -4   1  13       13.10        3.13      3.52 o 
  -3   1  13       63.34       53.59      3.50 o 
  -2   1  13        0.76        3.74      2.99 o 
  -7   2  13        0.12        3.26      3.26 o 
  -6   2  13        4.12       12.04      3.71 o 
  -5   2  13        0.09        1.37      2.80 o 
  -4   2  13        7.46        1.73      3.26 o 
  -3   2  13        0.12        0.77      2.97 o 
  -2   2  13        0.39        2.90      3.23 o 
  -7   3  13        2.74        3.97      3.55 o 
  -6   3  13        7.54        9.65      3.47 o 
  -5   3  13       26.07        4.88      2.84 o 
  -4   3  13        0.00        1.92      2.96 o 
  -5  -4  14        2.72        1.18      3.92 o 
  -4  -4  14        9.93       21.44      4.52 o 
  -3  -4  14        0.72        1.22      4.38 o 
  -5  -3  14       11.48       16.24      4.42 o 
  -4  -3  14       16.40       28.06      4.80 o 
  -3  -3  14       10.53        7.25      3.49 o 
  -6  -2  14        7.86        2.90      3.76 o 
  -5  -2  14        4.50        3.91      3.91 o 
  -4  -2  14       27.35       49.24      5.27 o 
  -3  -2  14        4.52        2.69      3.70 o 
  -6  -1  14       51.63       43.90      3.85 o 
  -5  -1  14       21.30       43.31      5.03 o 
  -4  -1  14        0.28        1.92      3.24 o 
  -3  -1  14       25.13       33.71      4.63 o 
  -5   0  14        6.69        7.90      3.62 o 
  -4   0  14        0.51        0.00      3.55 o 
                                                 
